# Supplementary material for: Quantification of proteome changes in bovine muscle from two-dimensional electrophoresis data
Source: Data Brief. 2015 May 7;4:100–4. doi: 10.1016/j.dib.2015.04.011 (PMC4510394; doi:10.1016/j.dib.2015.04.011)
Supplement: Supplementary file 1 — Supplementary material [file mmc1.zip]

Archive with 3 entries (3 files):
- Supplementary Table 1.xls
- Supplementary Table 2.doc
- Supplementary Figure 1.doc
