# Supplementary material for: Quantification of proteome changes in bovine muscle from two-dimensional electrophoresis data
Source: Data Brief. 2015 May 7;4:100–4. doi: 10.1016/j.dib.2015.04.011 (PMC4510394; doi:10.1016/j.dib.2015.04.011)
Supplement: Supplementary file 1 — Supplementary material [file mmc1.zip › Supplementary Table 1.xls]

## Sheet: Hoja1
Supplementary Table 1 - Additional data on polypeptides identification in control and DFD meat samples from the longissimus thoracis bovine muscle of the Rubia Gallega breed by LC-MS/MS.
Spot code	XCorr	DeltaScore	DeltaCn	Rank	Confidence level	PSM ambiguity	Sequence	Protein Descriptions	Protein Group Accessions	Charge	m/z [Da]	MH+ [Da]
C1	1.48	1	0	1	High	Unambiguous	FGRVTTGAQDDLR	AFG3-like protein 2	Q2KJI7	2	889.742	1778.48
C1	1.45	1	0	1	High	Unambiguous	FGRVTTGAQDDLR	AFG3-like protein 2	Q2KJI7	2	889.782	1778.21
C1	1.4	1	0	1	High	Unambiguous	PADAPAPASNPSGRK	AFG3-like protein 2	Q2KJI7	2	702.919	1404.85
C1	1.65	1	0	1	High	Unambiguous	PADAPAPASNPSGRK	AFG3-like protein 2	Q2KJI7	2	718.368	1435.73
C1	1.76	1	0	1	High	Unambiguous	PADAPAPASNPSGRK	AFG3-like protein 2	Q2KJI7	2	718.368	1435.73
C1	2.18	1	0	1	High	Unambiguous	HLSDSINQK	AFG3-like protein 2	Q2KJI7	2	521.27	1041.53
C1	1.98	1	0	1	High	Unambiguous	HLSDSINQK	AFG3-like protein 2	Q2KJI7	2	521.27	1041.53
C1	2.01	1	0	1	High	Unambiguous	HLSDSINQK	AFG3-like protein 2	Q2KJI7	2	521.271	1041.53
C1	2.14	1	0	1	High	Unambiguous	DFANNYLSK	AFG3-like protein 2	Q2KJI7	2	536.259	1071.51
C1	2.32	1	0	1	High	Unambiguous	DFANNYLSK	AFG3-like protein 2	Q2KJI7	2	536.259	1071.51
C1	1.97	1	0	1	High	Unambiguous	VRDLFALAR	AFG3-like protein 2	Q2KJI7	2	530.817	1060.63
C1	1.87	1	0	1	High	Unambiguous	VRDLFALAR	AFG3-like protein 2	Q2KJI7	2	530.816	1060.63
C1	1.89	1	0	1	High	Unambiguous	VRDLFALAR	AFG3-like protein 2	Q2KJI7	2	530.816	1060.63
C1	1.94	1	0	1	High	Unambiguous	VRDLFALAR	AFG3-like protein 2	Q2KJI7	2	530.815	1060.62
C1	1.9	1	0	1	High	Unambiguous	VSEEIFFGR	AFG3-like protein 2	Q2KJI7	2	542.277	1083.55
C2	2.28	1	0	1	High	Unambiguous	VSQHLDYALQVTESIAFLHCCF	Chemokine binding protein 2 OS=Bos taurus GN=CCBP2 PE=2 SV=1 - [Q58CW9_BOVIN]	Q58CW9	3	842.073	2524.2
C2	2.47	1	0	1	High	Unambiguous	VSQHLDYALQVTESIAFLHCCF	Chemokine binding protein 2 OS=Bos taurus GN=CCBP2 PE=2 SV=1 - [Q58CW9_BOVIN]	Q58CW9	3	842.072	2524.19
C2	2.74	1	0	1	High	Unambiguous	VSQHLDYALQVTESIAFLHCCF	Chemokine binding protein 2 OS=Bos taurus GN=CCBP2 PE=2 SV=1 - [Q58CW9_BOVIN]	Q58CW9	3	842.08	2524.18
C2	2.56	1	0	1	High	Unambiguous	DEVLSFGR	Chemokine binding protein 2 OS=Bos taurus GN=CCBP2 PE=2 SV=1 - [Q58CW9_BOVIN]	Q58CW9	2	461.737	922.46
C2	2.75	1	0	1	High	Unambiguous	DEVLSFGR	Chemokine binding protein 2 OS=Bos taurus GN=CCBP2 PE=2 SV=1 - [Q58CW9_BOVIN]	Q58CW9	2	461.735	922.463
C2	2.68	1	0	1	High	Unambiguous	DEVLSFGR	Chemokine binding protein 2 OS=Bos taurus GN=CCBP2 PE=2 SV=1 - [Q58CW9_BOVIN]	Q58CW9	2	461.732	922.462
C2	2.38	1	0	1	High	Unambiguous	AFLATVLR	Chemokine binding protein 2 OS=Bos taurus GN=CCBP2 PE=2 SV=1 - [Q58CW9_BOVIN]	Q58CW9	2	445.776	890.546
C2	2.84	1	0	1	High	Unambiguous	AFLATVLR	Chemokine binding protein 2 OS=Bos taurus GN=CCBP2 PE=2 SV=1 - [Q58CW9_BOVIN]	Q58CW9	2	445.784	890.554
C2	2.49	1	0	1	High	Unambiguous	LSISSGLLR	Chemokine binding protein 2 OS=Bos taurus GN=CCBP2 PE=2 SV=1 - [Q58CW9_BOVIN]	Q58CW9	2	473.29	945.573
C2	2.09	1	0	1	High	Unambiguous	LSISSGLLR	Chemokine binding protein 2 OS=Bos taurus GN=CCBP2 PE=2 SV=1 - [Q58CW9_BOVIN]	Q58CW9	2	473.274	945.562
C2	2.57	1	0	1	High	Unambiguous	LSISSGLLR	Chemokine binding protein 2 OS=Bos taurus GN=CCBP2 PE=2 SV=1 - [Q58CW9_BOVIN]	Q58CW9	2	473.275	945.569
C2	2.84	1	0	1	High	Unambiguous	QYLKAFLATVLR	Chemokine binding protein 2 OS=Bos taurus GN=CCBP2 PE=2 SV=1 - [Q58CW9_BOVIN]	Q58CW9	2	711.927	1422.85
C3	1.15	1	0	1	High	Unambiguous	LAAILAKHFA	Uncharacterized protein OS=Bos taurus GN=RNF123 PE=4 SV=2 - [E1BL26_BOVIN]	E1BL26	2	866.198	1731.39
C3	1.84	1	0	1	High	Unambiguous	cPVAEGHFPGHLMDVS	Uncharacterized protein OS=Bos taurus GN=PCDHB6 PE=4 SV=1 - [G3N1D2_BOVIN]	G3N1D2	2	731.775	1462.54
C3	1.98	1	0	1	High	Unambiguous	CVNGSVQcEPPPCPPTPC	Uncharacterized protein OS=Bos taurus GN=KCP PE=4 SV=2 - [E1B9L4_BOVIN]|Uncharacterized protein OS=Bos taurus GN=KCP PE=4 SV=1 - [G3N171_BOVIN]|Uncharacterized protein (Fragment) OS=Bos taurus GN=KCP PE=4 SV=1 - [G3MZ24_BOVIN]	E1B9L4;G3N171;G3MZ24	2	1211.33	2421.65
C4	1.83	1	0	1	High	Unambiguous	IDmESLLmcTVDDLKEMGIPL	Uncharacterized protein OS=Bos taurus GN=SEC23IP PE=4 SV=2 - [E1BKW5_BOVIN]	E1BKW5	3	819.054	2455.15
C4	1.23	1	0	1	High	Unambiguous	LRCTLLDPFAAVRR	Uncharacterized protein (Fragment) OS=Bos taurus GN=LOC100300875 PE=4 SV=1 - [G3N314_BOVIN]	G3N314	2	815.964	1630.92
C4	1.35	1	0	1	High	Unambiguous	LYKHLQQH	Uncharacterized protein OS=Bos taurus GN=LOC510844 PE=3 SV=2 - [E1BPV9_BOVIN]	E1BPV9	2	533.793	1066.58
C4	1.79	1	0	1	High	Unambiguous	LDISFSLLDR	Uncharacterized protein (Fragment) OS=Bos taurus GN=FBXO43 PE=4 SV=2 - [F1MH26_BOVIN]	F1MH26	2	589.824	1178.64
C4	1.64	1	0	1	High	Unambiguous	KVVNYLPRVG	Uncharacterized protein (Fragment) OS=Bos taurus PE=4 SV=2 - [E1BND6_BOVIN]	E1BND6	2	572.846	1144.68
C5	2.88	1	0	1	High	Unambiguous	ALGQNPTQAEVLR	Myosin light chain 3 OS=Bos taurus GN=MYL3 PE=1 SV=1 - [MYL3_BOVIN]	P85100	2	698.881	1396.75
C5	2.18	1	0	1	High	Unambiguous	ALGQNPTQAEVLR	Myosin light chain 3 OS=Bos taurus GN=MYL3 PE=1 SV=1 - [MYL3_BOVIN]	P85100	2	698.881	1396.75
C5	2.04	1	0	1	High	Unambiguous	ALGQNPTQAEVLR	Myosin light chain 3 OS=Bos taurus GN=MYL3 PE=1 SV=1 - [MYL3_BOVIN]	P85100	2	698.881	1396.75
C5	2.84	1	0	1	High	Unambiguous	EAFTLFDR	Myosin light chain 3 OS=Bos taurus GN=MYL3 PE=1 SV=1 - [MYL3_BOVIN]	P85100	2	499.751	998.494
C5	2.11	1	0	1	High	Unambiguous	EAFTLFDR	Myosin light chain 3 OS=Bos taurus GN=MYL3 PE=1 SV=1 - [MYL3_BOVIN]	P85100	2	499.751	998.494
C5	1.84	1	0	1	High	Unambiguous	EAFTLFDR	Myosin light chain 3 OS=Bos taurus GN=MYL3 PE=1 SV=1 - [MYL3_BOVIN]	P85100	2	499.75	998.494
C5	2.01	1	0	1	High	Unambiguous	EAFTLFDR	Myosin light chain 3 OS=Bos taurus GN=MYL3 PE=1 SV=1 - [MYL3_BOVIN]	P85100	2	499.751	998.494
C5	2.39	1	0	1	High	Unambiguous	DTGTYEDFVEGLR	Myosin light chain 3 OS=Bos taurus GN=MYL3 PE=1 SV=1 - [MYL3_BOVIN]	P85100	2	751.343	1501.68
C5	2.15	1	0	1	High	Unambiguous	DTGTYEDFVEGLR	Myosin light chain 3 OS=Bos taurus GN=MYL3 PE=1 SV=1 - [MYL3_BOVIN]	P85100	2	751.343	1501.68
C5	2.32	1	0	1	High	Unambiguous	DTGTYEDFVEGLR	Myosin light chain 3 OS=Bos taurus GN=MYL3 PE=1 SV=1 - [MYL3_BOVIN]	P85100	2	751.344	1501.68
C5	1.93	1	0	1	High	Unambiguous	IEFTPEQIEEFK	Myosin light chain 3 OS=Bos taurus GN=MYL3 PE=1 SV=1 - [MYL3_BOVIN]	P85100	2	755.377	1509.75
C6	2.91	1	0	1	High	Unambiguous	PAAKPAVGPPPSR	Myosin, light chain 6B, alkali, smooth muscle and non-muscle OS=Bos taurus GN=MYL6B PE=2 SV=1 - [Q148H2_BOVIN]	Q148H2	2	622.859	1244.71
C6	2.31	1	0	1	High	Unambiguous	IQEPPIDLSK	Myosin, light chain 6B, alkali, smooth muscle and non-muscle OS=Bos taurus GN=MYL6B PE=2 SV=1 - [Q148H2_BOVIN]	Q148H2	2	570.669	1139.63
C6	2.19	1	0	1	High	Unambiguous	IQEPPIDLSK	Myosin, light chain 6B, alkali, smooth muscle and non-muscle OS=Bos taurus GN=MYL6B PE=2 SV=1 - [Q148H2_BOVIN]	Q148H2	2	570.669	1139.63
C6	2.94	1	0	1	High	Unambiguous	ALGQNPTNAEVLR	Myosin, light chain 6B, alkali, smooth muscle and non-muscle OS=Bos taurus GN=MYL6B PE=2 SV=1 - [Q148H2_BOVIN]	Q148H2	2	691.873	1382.74
C6	3.5	1	0	1	High	Unambiguous	ALGQNPTNAEVLR	Myosin, light chain 6B, alkali, smooth muscle and non-muscle OS=Bos taurus GN=MYL6B PE=2 SV=1 - [Q148H2_BOVIN]	Q148H2	2	691.873	1382.74
C6	3.32	1	0	1	High	Unambiguous	ALGQNPTNAEVLR	Myosin, light chain 6B, alkali, smooth muscle and non-muscle OS=Bos taurus GN=MYL6B PE=2 SV=1 - [Q148H2_BOVIN]	Q148H2	2	691.873	1382.74
C6	3.04	1	0	1	High	Unambiguous	ALGQNPTNAEVLR	Myosin, light chain 6B, alkali, smooth muscle and non-muscle OS=Bos taurus GN=MYL6B PE=2 SV=1 - [Q148H2_BOVIN]	Q148H2	2	691.873	1382.74
C6	3.57	0.1625	0	1	High	Unambiguous	ALGQNPTNAEVLR	Myosin, light chain 6B, alkali, smooth muscle and non-muscle OS=Bos taurus GN=MYL6B PE=2 SV=1 - [Q148H2_BOVIN]	Q148H2	2	691.873	1382.74
C6	3.23	1	0	1	High	Unambiguous	ALGQNPTNAEVLR	Myosin, light chain 6B, alkali, smooth muscle and non-muscle OS=Bos taurus GN=MYL6B PE=2 SV=1 - [Q148H2_BOVIN]	Q148H2	2	691.873	1382.74
C6	2.9	1	0	1	High	Unambiguous	ALGQNPTNAEVLR	Myosin, light chain 6B, alkali, smooth muscle and non-muscle OS=Bos taurus GN=MYL6B PE=2 SV=1 - [Q148H2_BOVIN]	Q148H2	2	691.873	1382.74
C6	3.07	1	0	1	High	Unambiguous	ALGQNPTNAEVLR	Myosin, light chain 6B, alkali, smooth muscle and non-muscle OS=Bos taurus GN=MYL6B PE=2 SV=1 - [Q148H2_BOVIN]	Q148H2	2	691.873	1382.74
C6	3	1	0	1	High	Unambiguous	ALGQNPTNAEVLR	Myosin, light chain 6B, alkali, smooth muscle and non-muscle OS=Bos taurus GN=MYL6B PE=2 SV=1 - [Q148H2_BOVIN]	Q148H2	2	691.873	1382.74
C6	3.17	1	0	1	High	Unambiguous	ALGQNPTNAEVLR	Myosin, light chain 6B, alkali, smooth muscle and non-muscle OS=Bos taurus GN=MYL6B PE=2 SV=1 - [Q148H2_BOVIN]	Q148H2	2	691.873	1382.74
C6	3.03	1	0	1	High	Unambiguous	ALGQNPTNAEVLR	Myosin, light chain 6B, alkali, smooth muscle and non-muscle OS=Bos taurus GN=MYL6B PE=2 SV=1 - [Q148H2_BOVIN]	Q148H2	2	691.873	1382.74
C6	3.01	1	0	1	High	Unambiguous	ALGQNPTNAEVLR	Myosin, light chain 6B, alkali, smooth muscle and non-muscle OS=Bos taurus GN=MYL6B PE=2 SV=1 - [Q148H2_BOVIN]	Q148H2	2	691.873	1382.74
C6	2.88	1	0	1	High	Unambiguous	ALGQNPTNAEVLR	Myosin, light chain 6B, alkali, smooth muscle and non-muscle OS=Bos taurus GN=MYL6B PE=2 SV=1 - [Q148H2_BOVIN]	Q148H2	2	691.873	1382.74
C6	2.89	1	0	1	High	Unambiguous	ALGQNPTNAEVLR	Myosin, light chain 6B, alkali, smooth muscle and non-muscle OS=Bos taurus GN=MYL6B PE=2 SV=1 - [Q148H2_BOVIN]	Q148H2	2	691.873	1382.74
C6	2.95	1	0	1	High	Unambiguous	ALGQNPTNAEVLR	Myosin, light chain 6B, alkali, smooth muscle and non-muscle OS=Bos taurus GN=MYL6B PE=2 SV=1 - [Q148H2_BOVIN]	Q148H2	2	691.873	1382.74
C6	2.97	1	0	1	High	Unambiguous	ALGQNPTNAEVLR	Myosin, light chain 6B, alkali, smooth muscle and non-muscle OS=Bos taurus GN=MYL6B PE=2 SV=1 - [Q148H2_BOVIN]	Q148H2	2	691.873	1382.74
C6	2.96	1	0	1	High	Unambiguous	ALGQNPTNAEVLR	Myosin, light chain 6B, alkali, smooth muscle and non-muscle OS=Bos taurus GN=MYL6B PE=2 SV=1 - [Q148H2_BOVIN]	Q148H2	2	691.873	1382.74
C6	3.26	1	0	1	High	Unambiguous	ALGQNPTNAEVLR	Myosin, light chain 6B, alkali, smooth muscle and non-muscle OS=Bos taurus GN=MYL6B PE=2 SV=1 - [Q148H2_BOVIN]	Q148H2	2	691.873	1382.74
C6	3.11	1	0	1	High	Unambiguous	ALGQNPTNAEVLR	Myosin, light chain 6B, alkali, smooth muscle and non-muscle OS=Bos taurus GN=MYL6B PE=2 SV=1 - [Q148H2_BOVIN]	Q148H2	2	691.873	1382.74
C6	2.99	1	0	1	High	Unambiguous	ALGQNPTNAEVLR	Myosin, light chain 6B, alkali, smooth muscle and non-muscle OS=Bos taurus GN=MYL6B PE=2 SV=1 - [Q148H2_BOVIN]	Q148H2	2	691.873	1382.74
C6	3.36	1	0	1	High	Unambiguous	ALGQNPTNAEVLR	Myosin, light chain 6B, alkali, smooth muscle and non-muscle OS=Bos taurus GN=MYL6B PE=2 SV=1 - [Q148H2_BOVIN]	Q148H2	2	691.873	1382.74
C6	3.01	1	0	1	High	Unambiguous	ALGQNPTNAEVLR	Myosin, light chain 6B, alkali, smooth muscle and non-muscle OS=Bos taurus GN=MYL6B PE=2 SV=1 - [Q148H2_BOVIN]	Q148H2	2	691.873	1382.74
C6	3.02	1	0	1	High	Unambiguous	ALGQNPTNAEVLR	Myosin, light chain 6B, alkali, smooth muscle and non-muscle OS=Bos taurus GN=MYL6B PE=2 SV=1 - [Q148H2_BOVIN]	Q148H2	2	691.873	1382.74
C6	2.89	1	0	1	High	Unambiguous	ALGQNPTNAEVLR	Myosin, light chain 6B, alkali, smooth muscle and non-muscle OS=Bos taurus GN=MYL6B PE=2 SV=1 - [Q148H2_BOVIN]	Q148H2	2	691.873	1382.74
C6	3.29	1	0	1	High	Unambiguous	ALGQNPTNAEVLR	Myosin, light chain 6B, alkali, smooth muscle and non-muscle OS=Bos taurus GN=MYL6B PE=2 SV=1 - [Q148H2_BOVIN]	Q148H2	2	691.873	1382.74
C6	3.15	1	0	1	High	Unambiguous	ALGQNPTNAEVLR	Myosin, light chain 6B, alkali, smooth muscle and non-muscle OS=Bos taurus GN=MYL6B PE=2 SV=1 - [Q148H2_BOVIN]	Q148H2	2	691.873	1382.74
C6	2.94	1	0	1	High	Unambiguous	ALGQNPTNAEVLR	Myosin, light chain 6B, alkali, smooth muscle and non-muscle OS=Bos taurus GN=MYL6B PE=2 SV=1 - [Q148H2_BOVIN]	Q148H2	2	691.873	1382.74
C6	2.91	1	0	1	High	Unambiguous	ALGQNPTNAEVLR	Myosin, light chain 6B, alkali, smooth muscle and non-muscle OS=Bos taurus GN=MYL6B PE=2 SV=1 - [Q148H2_BOVIN]	Q148H2	2	691.873	1382.74
C6	3.01	1	0	1	High	Unambiguous	ALGQNPTNAEVLR	Myosin, light chain 6B, alkali, smooth muscle and non-muscle OS=Bos taurus GN=MYL6B PE=2 SV=1 - [Q148H2_BOVIN]	Q148H2	2	691.873	1382.74
C6	3.23	1	0	1	High	Unambiguous	ALGQNPTNAEVLR	Myosin, light chain 6B, alkali, smooth muscle and non-muscle OS=Bos taurus GN=MYL6B PE=2 SV=1 - [Q148H2_BOVIN]	Q148H2	2	691.873	1382.74
C6	3	1	0	1	High	Unambiguous	ALGQNPTNAEVLR	Myosin, light chain 6B, alkali, smooth muscle and non-muscle OS=Bos taurus GN=MYL6B PE=2 SV=1 - [Q148H2_BOVIN]	Q148H2	2	691.873	1382.74
C6	3.24	1	0	1	High	Unambiguous	ALGQNPTNAEVLR	Myosin, light chain 6B, alkali, smooth muscle and non-muscle OS=Bos taurus GN=MYL6B PE=2 SV=1 - [Q148H2_BOVIN]	Q148H2	2	691.873	1382.74
C6	3.05	1	0	1	High	Unambiguous	ALGQNPTNAEVLR	Myosin, light chain 6B, alkali, smooth muscle and non-muscle OS=Bos taurus GN=MYL6B PE=2 SV=1 - [Q148H2_BOVIN]	Q148H2	2	691.873	1382.74
C6	2.91	1	0	1	High	Unambiguous	ALGQNPTNAEVLR	Myosin, light chain 6B, alkali, smooth muscle and non-muscle OS=Bos taurus GN=MYL6B PE=2 SV=1 - [Q148H2_BOVIN]	Q148H2	2	691.873	1382.74
C6	3.32	1	0	1	High	Unambiguous	ALGQNPTNAEVLR	Myosin, light chain 6B, alkali, smooth muscle and non-muscle OS=Bos taurus GN=MYL6B PE=2 SV=1 - [Q148H2_BOVIN]	Q148H2	2	691.873	1382.74
C6	2.91	1	0	1	High	Unambiguous	ALGQNPTNAEVLR	Myosin, light chain 6B, alkali, smooth muscle and non-muscle OS=Bos taurus GN=MYL6B PE=2 SV=1 - [Q148H2_BOVIN]	Q148H2	2	691.873	1382.74
C6	3.18	1	0	1	High	Unambiguous	ALGQNPTNAEVLR	Myosin, light chain 6B, alkali, smooth muscle and non-muscle OS=Bos taurus GN=MYL6B PE=2 SV=1 - [Q148H2_BOVIN]	Q148H2	2	691.873	1382.74
C6	3.34	1	0	1	High	Unambiguous	ALGQNPTNAEVLR	Myosin, light chain 6B, alkali, smooth muscle and non-muscle OS=Bos taurus GN=MYL6B PE=2 SV=1 - [Q148H2_BOVIN]	Q148H2	2	691.873	1382.74
C6	2.89	1	0	1	High	Unambiguous	ALGQNPTNAEVLR	Myosin, light chain 6B, alkali, smooth muscle and non-muscle OS=Bos taurus GN=MYL6B PE=2 SV=1 - [Q148H2_BOVIN]	Q148H2	2	691.873	1382.74
C6	3.16	1	0	1	High	Unambiguous	ALGQNPTNAEVLR	Myosin, light chain 6B, alkali, smooth muscle and non-muscle OS=Bos taurus GN=MYL6B PE=2 SV=1 - [Q148H2_BOVIN]	Q148H2	2	691.873	1382.74
C6	3.13	1	0	1	High	Unambiguous	ALGQNPTNAEVLR	Myosin, light chain 6B, alkali, smooth muscle and non-muscle OS=Bos taurus GN=MYL6B PE=2 SV=1 - [Q148H2_BOVIN]	Q148H2	2	691.873	1382.74
C6	2.99	1	0	1	High	Unambiguous	ALGQNPTNAEVLR	Myosin, light chain 6B, alkali, smooth muscle and non-muscle OS=Bos taurus GN=MYL6B PE=2 SV=1 - [Q148H2_BOVIN]	Q148H2	2	691.873	1382.74
C6	2.99	1	0	1	High	Unambiguous	ALGQNPTNAEVLR	Myosin, light chain 6B, alkali, smooth muscle and non-muscle OS=Bos taurus GN=MYL6B PE=2 SV=1 - [Q148H2_BOVIN]	Q148H2	2	691.873	1382.74
C6	3.05	1	0	1	High	Unambiguous	ALGQNPTNAEVLR	Myosin, light chain 6B, alkali, smooth muscle and non-muscle OS=Bos taurus GN=MYL6B PE=2 SV=1 - [Q148H2_BOVIN]	Q148H2	2	691.873	1382.74
C6	2.96	1	0	1	High	Unambiguous	ALGQNPTNAEVLR	Myosin, light chain 6B, alkali, smooth muscle and non-muscle OS=Bos taurus GN=MYL6B PE=2 SV=1 - [Q148H2_BOVIN]	Q148H2	2	691.873	1382.74
C6	3.32	1	0	1	High	Unambiguous	ALGQNPTNAEVLR	Myosin, light chain 6B, alkali, smooth muscle and non-muscle OS=Bos taurus GN=MYL6B PE=2 SV=1 - [Q148H2_BOVIN]	Q148H2	2	691.873	1382.74
C6	2.96	1	0	1	High	Unambiguous	ALGQNPTNAEVLR	Myosin, light chain 6B, alkali, smooth muscle and non-muscle OS=Bos taurus GN=MYL6B PE=2 SV=1 - [Q148H2_BOVIN]	Q148H2	2	691.873	1382.74
C6	3.23	1	0	1	High	Unambiguous	ALGQNPTNAEVLR	Myosin, light chain 6B, alkali, smooth muscle and non-muscle OS=Bos taurus GN=MYL6B PE=2 SV=1 - [Q148H2_BOVIN]	Q148H2	2	691.873	1382.74
C6	3	1	0	1	High	Unambiguous	ALGQNPTNAEVLR	Myosin, light chain 6B, alkali, smooth muscle and non-muscle OS=Bos taurus GN=MYL6B PE=2 SV=1 - [Q148H2_BOVIN]	Q148H2	2	691.873	1382.74
C6	3.26	1	0	1	High	Unambiguous	ALGQNPTNAEVLR	Myosin, light chain 6B, alkali, smooth muscle and non-muscle OS=Bos taurus GN=MYL6B PE=2 SV=1 - [Q148H2_BOVIN]	Q148H2	2	691.873	1382.74
C6	3.4	1	0	1	High	Unambiguous	ALGQNPTNAEVLR	Myosin, light chain 6B, alkali, smooth muscle and non-muscle OS=Bos taurus GN=MYL6B PE=2 SV=1 - [Q148H2_BOVIN]	Q148H2	2	691.873	1382.74
C6	2.98	1	0	1	High	Unambiguous	ALGQNPTNAEVLR	Myosin, light chain 6B, alkali, smooth muscle and non-muscle OS=Bos taurus GN=MYL6B PE=2 SV=1 - [Q148H2_BOVIN]	Q148H2	2	691.873	1382.74
C6	2.99	1	0	1	High	Unambiguous	ALGQNPTNAEVLR	Myosin, light chain 6B, alkali, smooth muscle and non-muscle OS=Bos taurus GN=MYL6B PE=2 SV=1 - [Q148H2_BOVIN]	Q148H2	2	691.873	1382.74
C6	2.99	1	0	1	High	Unambiguous	ALGQNPTNAEVLR	Myosin, light chain 6B, alkali, smooth muscle and non-muscle OS=Bos taurus GN=MYL6B PE=2 SV=1 - [Q148H2_BOVIN]	Q148H2	2	691.873	1382.74
C6	2.89	1	0	1	High	Unambiguous	ALGQNPTNAEVLR	Myosin, light chain 6B, alkali, smooth muscle and non-muscle OS=Bos taurus GN=MYL6B PE=2 SV=1 - [Q148H2_BOVIN]	Q148H2	2	691.873	1382.74
C6	3	1	0	1	High	Unambiguous	ALGQNPTNAEVLR	Myosin, light chain 6B, alkali, smooth muscle and non-muscle OS=Bos taurus GN=MYL6B PE=2 SV=1 - [Q148H2_BOVIN]	Q148H2	2	691.873	1382.74
C6	3.26	1	0	1	High	Unambiguous	ALGQNPTNAEVLR	Myosin, light chain 6B, alkali, smooth muscle and non-muscle OS=Bos taurus GN=MYL6B PE=2 SV=1 - [Q148H2_BOVIN]	Q148H2	2	691.873	1382.74
C6	3.49	1	0	1	High	Unambiguous	ALGQNPTNAEVLR	Myosin, light chain 6B, alkali, smooth muscle and non-muscle OS=Bos taurus GN=MYL6B PE=2 SV=1 - [Q148H2_BOVIN]	Q148H2	2	691.873	1382.74
C6	2.97	1	0	1	High	Unambiguous	ALGQNPTNAEVLR	Myosin, light chain 6B, alkali, smooth muscle and non-muscle OS=Bos taurus GN=MYL6B PE=2 SV=1 - [Q148H2_BOVIN]	Q148H2	2	691.873	1382.74
C6	3.25	1	0	1	High	Unambiguous	ALGQNPTNAEVLR	Myosin, light chain 6B, alkali, smooth muscle and non-muscle OS=Bos taurus GN=MYL6B PE=2 SV=1 - [Q148H2_BOVIN]	Q148H2	2	691.873	1382.74
C6	2.99	1	0	1	High	Unambiguous	ALGQNPTNAEVLR	Myosin, light chain 6B, alkali, smooth muscle and non-muscle OS=Bos taurus GN=MYL6B PE=2 SV=1 - [Q148H2_BOVIN]	Q148H2	2	691.873	1382.74
C6	3.38	1	0	1	High	Unambiguous	ALGQNPTNAEVLR	Myosin, light chain 6B, alkali, smooth muscle and non-muscle OS=Bos taurus GN=MYL6B PE=2 SV=1 - [Q148H2_BOVIN]	Q148H2	2	691.873	1382.74
C6	2.9	1	0	1	High	Unambiguous	ALGQNPTNAEVLR	Myosin, light chain 6B, alkali, smooth muscle and non-muscle OS=Bos taurus GN=MYL6B PE=2 SV=1 - [Q148H2_BOVIN]	Q148H2	2	691.873	1382.74
C6	2.99	1	0	1	High	Unambiguous	ALGQNPTNAEVLR	Myosin, light chain 6B, alkali, smooth muscle and non-muscle OS=Bos taurus GN=MYL6B PE=2 SV=1 - [Q148H2_BOVIN]	Q148H2	2	691.873	1382.74
C6	2.99	1	0	1	High	Unambiguous	ALGQNPTNAEVLR	Myosin, light chain 6B, alkali, smooth muscle and non-muscle OS=Bos taurus GN=MYL6B PE=2 SV=1 - [Q148H2_BOVIN]	Q148H2	2	691.873	1382.74
C6	2.91	1	0	1	High	Unambiguous	ALGQNPTNAEVLR	Myosin, light chain 6B, alkali, smooth muscle and non-muscle OS=Bos taurus GN=MYL6B PE=2 SV=1 - [Q148H2_BOVIN]	Q148H2	2	691.873	1382.74
C6	2.89	1	0	1	High	Unambiguous	ALGQNPTNAEVLR	Myosin, light chain 6B, alkali, smooth muscle and non-muscle OS=Bos taurus GN=MYL6B PE=2 SV=1 - [Q148H2_BOVIN]	Q148H2	2	691.873	1382.74
C6	2.95	1	0	1	High	Unambiguous	ALGQNPTNAEVLR	Myosin, light chain 6B, alkali, smooth muscle and non-muscle OS=Bos taurus GN=MYL6B PE=2 SV=1 - [Q148H2_BOVIN]	Q148H2	2	691.873	1382.74
C6	3.23	1	0	1	High	Unambiguous	ALGQNPTNAEVLR	Myosin, light chain 6B, alkali, smooth muscle and non-muscle OS=Bos taurus GN=MYL6B PE=2 SV=1 - [Q148H2_BOVIN]	Q148H2	2	691.873	1382.74
C6	2.89	1	0	1	High	Unambiguous	ALGQNPTNAEVLR	Myosin, light chain 6B, alkali, smooth muscle and non-muscle OS=Bos taurus GN=MYL6B PE=2 SV=1 - [Q148H2_BOVIN]	Q148H2	2	691.873	1382.74
C6	2.91	1	0	1	High	Unambiguous	ALGQNPTNAEVLR	Myosin, light chain 6B, alkali, smooth muscle and non-muscle OS=Bos taurus GN=MYL6B PE=2 SV=1 - [Q148H2_BOVIN]	Q148H2	2	691.873	1382.74
C6	2.99	1	0	1	High	Unambiguous	ALGQNPTNAEVLR	Myosin, light chain 6B, alkali, smooth muscle and non-muscle OS=Bos taurus GN=MYL6B PE=2 SV=1 - [Q148H2_BOVIN]	Q148H2	2	691.873	1382.74
C6	2.76	0.2428	0	1	High	Unambiguous	ALGQNPTNAEVLR	Myosin, light chain 6B, alkali, smooth muscle and non-muscle OS=Bos taurus GN=MYL6B PE=2 SV=1 - [Q148H2_BOVIN]	Q148H2	2	691.873	1382.74
C7	2.88	1	0	1	High	Unambiguous	ALGQNPTNAEVLR	Myosin, light chain 6B, alkali, smooth muscle and non-muscle OS=Bos taurus GN=MYL6B PE=2 SV=1 - [Q148H2_BOVIN]|Uncharacterized protein OS=Bos taurus GN=MYL4 PE=4 SV=1 - [F6RF62_BOVIN]|Myosin, light chain 4, alkali; atrial, embryonic OS=Bos taurus GN=MYL4 PE=2 SV=1 - [Q1RMM7_BOVIN]	Q148H2	2	691.873	1382.74
C7	3.45	1	0	1	High	Unambiguous	ALGQNPTNAEVLR	Myosin, light chain 6B, alkali, smooth muscle and non-muscle OS=Bos taurus GN=MYL6B PE=2 SV=1 - [Q148H2_BOVIN]|Uncharacterized protein OS=Bos taurus GN=MYL4 PE=4 SV=1 - [F6RF62_BOVIN]|Myosin, light chain 4, alkali; atrial, embryonic OS=Bos taurus GN=MYL4 PE=2 SV=1 - [Q1RMM7_BOVIN]	Q148H2	2	691.873	1382.74
C7	2.54	1	0	1	High	Unambiguous	GSYQDYLEGLR	Myosin, light chain 6B, alkali, smooth muscle and non-muscle OS=Bos taurus GN=MYL6B PE=2 SV=1 - [Q148H2_BOVIN]|Uncharacterized protein OS=Bos taurus GN=MYL4 PE=4 SV=1 - [F6RF62_BOVIN]|Myosin, light chain 4, alkali; atrial, embryonic OS=Bos taurus GN=MYL4 PE=2 SV=1 - [Q1RMM7_BOVIN]	Q148H2	3	434.211	1300.62
C7	2.98	1	0	1	High	Unambiguous	GSYQDYLEGLR	Myosin, light chain 6B, alkali, smooth muscle and non-muscle OS=Bos taurus GN=MYL6B PE=2 SV=1 - [Q148H2_BOVIN]|Uncharacterized protein OS=Bos taurus GN=MYL4 PE=4 SV=1 - [F6RF62_BOVIN]|Myosin, light chain 4, alkali; atrial, embryonic OS=Bos taurus GN=MYL4 PE=2 SV=1 - [Q1RMM7_BOVIN]	Q148H2	3	434.211	1300.62
C7	3.21	1	0	1	High	Unambiguous	GSYQDYLEGLR	Myosin, light chain 6B, alkali, smooth muscle and non-muscle OS=Bos taurus GN=MYL6B PE=2 SV=1 - [Q148H2_BOVIN]|Uncharacterized protein OS=Bos taurus GN=MYL4 PE=4 SV=1 - [F6RF62_BOVIN]|Myosin, light chain 4, alkali; atrial, embryonic OS=Bos taurus GN=MYL4 PE=2 SV=1 - [Q1RMM7_BOVIN]	Q148H2	3	434.211	1300.62
C7	2.76	1	0	1	High	Unambiguous	VLGYPKSDELK	Myosin, light chain 6B, alkali, smooth muscle and non-muscle OS=Bos taurus GN=MYL6B PE=2 SV=1 - [Q148H2_BOVIN]|Uncharacterized protein OS=Bos taurus GN=MYL4 PE=4 SV=1 - [F6RF62_BOVIN]|Myosin, light chain 4, alkali; atrial, embryonic OS=Bos taurus GN=MYL4 PE=2 SV=1 - [Q1RMM7_BOVIN]	Q148H2	2	624.845	1248.68
C7	3.11	1	0	1	High	Unambiguous	VLGYPKSDELK	Myosin, light chain 6B, alkali, smooth muscle and non-muscle OS=Bos taurus GN=MYL6B PE=2 SV=1 - [Q148H2_BOVIN]|Uncharacterized protein OS=Bos taurus GN=MYL4 PE=4 SV=1 - [F6RF62_BOVIN]|Myosin, light chain 4, alkali; atrial, embryonic OS=Bos taurus GN=MYL4 PE=2 SV=1 - [Q1RMM7_BOVIN]	Q148H2	2	624.846	1248.68
C7	2.84	1	0	1	High	Unambiguous	EAFELYDR	Myosin, light chain 6B, alkali, smooth muscle and non-muscle OS=Bos taurus GN=MYL6B PE=2 SV=1 - [Q148H2_BOVIN]|Uncharacterized protein OS=Bos taurus GN=MYL4 PE=4 SV=1 - [F6RF62_BOVIN]|Myosin, light chain 4, alkali; atrial, embryonic OS=Bos taurus GN=MYL4 PE=2 SV=1 - [Q1RMM7_BOVIN]	Q148H2	2	521.746	1042.48
C7	3.01	1	0	1	High	Unambiguous	VFDKEQNGK	Myosin, light chain 6B, alkali, smooth muscle and non-muscle OS=Bos taurus GN=MYL6B PE=2 SV=1 - [Q148H2_BOVIN]|Uncharacterized protein OS=Bos taurus GN=MYL4 PE=4 SV=1 - [F6RF62_BOVIN]|Myosin, light chain 4, alkali; atrial, embryonic OS=Bos taurus GN=MYL4 PE=2 SV=1 - [Q1RMM7_BOVIN]	Q148H2	2	532.772	1064.54
C7	2.58	1	0	1	High	Unambiguous	VFDKEQNGK	Myosin, light chain 6B, alkali, smooth muscle and non-muscle OS=Bos taurus GN=MYL6B PE=2 SV=1 - [Q148H2_BOVIN]|Uncharacterized protein OS=Bos taurus GN=MYL4 PE=4 SV=1 - [F6RF62_BOVIN]|Myosin, light chain 4, alkali; atrial, embryonic OS=Bos taurus GN=MYL4 PE=2 SV=1 - [Q1RMM7_BOVIN]	Q148H2	2	532.782	1064.54
C8	3.93	1	0	1	High	Unambiguous	TAVDSGIALLTNFQVTK	Carbamoyl-phosphate synthase	F1ML89	2	889.487	1777.97
C8	2.95	1	0	1	High	Unambiguous	TAVDSGIALLTNFQVTK	Carbamoyl-phosphate synthase	F1ML89	2	889.488	1777.97
C8	2.35	1	0	1	High	Unambiguous	EIEYEVVR	Carbamoyl-phosphate synthase	F1ML89	2	518.769	1036.53
C8	2.63	1	0	1	High	Unambiguous	EIEYEVVR	Carbamoyl-phosphate synthase	F1ML89	2	518.769	1036.53
C8	2.98	1	0	1	High	Unambiguous	EIEYEVVR	Carbamoyl-phosphate synthase	F1ML89	2	518.767	1036.53
C8	2.14	1	0	1	High	Unambiguous	EIEYEVVR	Carbamoyl-phosphate synthase	F1ML89	2	518.768	1036.53
C8	2.37	1	0	1	High	Unambiguous	VSQEHPVVLTK	Carbamoyl-phosphate synthase	F1ML89	2	618.851	1236.69
C8	2.47	1	0	1	High	Unambiguous	TLGIDFIDVATK	Carbamoyl-phosphate synthase	F1ML89	2	646.858	1292.71
C8	2.97	1	0	1	High	Unambiguous	TLGIDFIDVATK	Carbamoyl-phosphate synthase	F1ML89	2	646.859	1292.71
C9	4.16	1	0	1	High	Unambiguous	AEGANSNVFSmFEQTQIQEFK	Myosin regulatory light chain 2, ventricular/cardiac muscle isoform OS=Bos taurus GN=MYL2 PE=4 SV=1 - [F1ME15_BOVIN]	F1ME15	3	807.706	2421.1
C9	4.14	1	0	1	High	Unambiguous	AEGANSNVFSmFEQTQIQEFK	Myosin regulatory light chain 2, ventricular/cardiac muscle isoform OS=Bos taurus GN=MYL2 PE=4 SV=1 - [F1ME15_BOVIN]	F1ME15	3	807.706	2421.1
C9	3.76	1	0	1	High	Unambiguous	AEGANSNVFSmFEQTQIQEFK	Myosin regulatory light chain 2, ventricular/cardiac muscle isoform OS=Bos taurus GN=MYL2 PE=4 SV=1 - [F1ME15_BOVIN]	F1ME15	3	807.706	2421.1
C9	4.19	1	0	1	High	Unambiguous	AEGANSNVFSmFEQTQIQEFK	Myosin regulatory light chain 2, ventricular/cardiac muscle isoform OS=Bos taurus GN=MYL2 PE=4 SV=1 - [F1ME15_BOVIN]	F1ME15	3	807.706	2421.1
C9	3.84	1	0	1	High	Unambiguous	AEGANSNVFSmFEQTQIQEFK	Myosin regulatory light chain 2, ventricular/cardiac muscle isoform OS=Bos taurus GN=MYL2 PE=4 SV=1 - [F1ME15_BOVIN]	F1ME15	3	807.706	2421.1
C9	3.25	1	0	1	High	Unambiguous	AEGANSNVFSmFEQTQIQEFK	Myosin regulatory light chain 2, ventricular/cardiac muscle isoform OS=Bos taurus GN=MYL2 PE=4 SV=1 - [F1ME15_BOVIN]	F1ME15	3	807.706	2421.1
C9	3.81	1	0	1	High	Unambiguous	AEGANSNVFSmFEQTQIQEFK	Myosin regulatory light chain 2, ventricular/cardiac muscle isoform OS=Bos taurus GN=MYL2 PE=4 SV=1 - [F1ME15_BOVIN]	F1ME15	3	807.706	2421.1
C9	3.76	1	0	1	High	Unambiguous	AEGANSNVFSmFEQTQIQEFK	Myosin regulatory light chain 2, ventricular/cardiac muscle isoform OS=Bos taurus GN=MYL2 PE=4 SV=1 - [F1ME15_BOVIN]	F1ME15	3	807.706	2421.1
C9	4.56	1	0	1	High	Unambiguous	AEGANSNVFSmFEQTQIQEFK	Myosin regulatory light chain 2, ventricular/cardiac muscle isoform OS=Bos taurus GN=MYL2 PE=4 SV=1 - [F1ME15_BOVIN]	F1ME15	3	807.706	2421.1
C9	3.73	1	0	1	High	Unambiguous	AEGANSNVFSmFEQTQIQEFK	Myosin regulatory light chain 2, ventricular/cardiac muscle isoform OS=Bos taurus GN=MYL2 PE=4 SV=1 - [F1ME15_BOVIN]	F1ME15	3	807.706	2421.1
C9	5.05	1	0	1	High	Unambiguous	AEGANSNVFSmFEQTQIQEFK	Myosin regulatory light chain 2, ventricular/cardiac muscle isoform OS=Bos taurus GN=MYL2 PE=4 SV=1 - [F1ME15_BOVIN]	F1ME15	3	807.706	2421.1
C9	3.19	1	0	1	High	Unambiguous	AEGANSNVFSmFEQTQIQEFK	Myosin regulatory light chain 2, ventricular/cardiac muscle isoform OS=Bos taurus GN=MYL2 PE=4 SV=1 - [F1ME15_BOVIN]	F1ME15	3	807.706	2421.1
C9	4.51	1	0	1	High	Unambiguous	AEGANSNVFSmFEQTQIQEFK	Myosin regulatory light chain 2, ventricular/cardiac muscle isoform OS=Bos taurus GN=MYL2 PE=4 SV=1 - [F1ME15_BOVIN]	F1ME15	3	807.706	2421.1
C9	3.62	1	0	1	High	Unambiguous	AEGANSNVFSmFEQTQIQEFK	Myosin regulatory light chain 2, ventricular/cardiac muscle isoform OS=Bos taurus GN=MYL2 PE=4 SV=1 - [F1ME15_BOVIN]	F1ME15	3	807.706	2421.1
C9	3.8	1	0	1	High	Unambiguous	AEGANSNVFSmFEQTQIQEFK	Myosin regulatory light chain 2, ventricular/cardiac muscle isoform OS=Bos taurus GN=MYL2 PE=4 SV=1 - [F1ME15_BOVIN]	F1ME15	3	807.706	2421.1
C9	3.68	1	0	1	High	Unambiguous	AEGANSNVFSmFEQTQIQEFK	Myosin regulatory light chain 2, ventricular/cardiac muscle isoform OS=Bos taurus GN=MYL2 PE=4 SV=1 - [F1ME15_BOVIN]	F1ME15	3	807.706	2421.1
C9	4.95	1	0	1	High	Unambiguous	AEGANSNVFSmFEQTQIQEFK	Myosin regulatory light chain 2, ventricular/cardiac muscle isoform OS=Bos taurus GN=MYL2 PE=4 SV=1 - [F1ME15_BOVIN]	F1ME15	3	807.706	2421.1
C9	3.71	1	0	1	High	Unambiguous	AEGANSNVFSmFEQTQIQEFK	Myosin regulatory light chain 2, ventricular/cardiac muscle isoform OS=Bos taurus GN=MYL2 PE=4 SV=1 - [F1ME15_BOVIN]	F1ME15	3	807.706	2421.1
C9	3.67	1	0	1	High	Unambiguous	AEGANSNVFSmFEQTQIQEFK	Myosin regulatory light chain 2, ventricular/cardiac muscle isoform OS=Bos taurus GN=MYL2 PE=4 SV=1 - [F1ME15_BOVIN]	F1ME15	3	807.706	2421.1
C9	4.54	1	0	1	High	Unambiguous	AEGANSNVFSmFEQTQIQEFK	Myosin regulatory light chain 2, ventricular/cardiac muscle isoform OS=Bos taurus GN=MYL2 PE=4 SV=1 - [F1ME15_BOVIN]	F1ME15	3	807.706	2421.1
C9	3.47	1	0	1	High	Unambiguous	AEGANSNVFSmFEQTQIQEFK	Myosin regulatory light chain 2, ventricular/cardiac muscle isoform OS=Bos taurus GN=MYL2 PE=4 SV=1 - [F1ME15_BOVIN]	F1ME15	3	807.706	2421.1
C9	3.52	1	0	1	High	Unambiguous	AEGANSNVFSmFEQTQIQEFK	Myosin regulatory light chain 2, ventricular/cardiac muscle isoform OS=Bos taurus GN=MYL2 PE=4 SV=1 - [F1ME15_BOVIN]	F1ME15	3	807.706	2421.1
C9	3.23	1	0	1	High	Unambiguous	AEGANSNVFSmFEQTQIQEFK	Myosin regulatory light chain 2, ventricular/cardiac muscle isoform OS=Bos taurus GN=MYL2 PE=4 SV=1 - [F1ME15_BOVIN]	F1ME15	3	807.706	2421.1
C9	3.9	1	0	1	High	Unambiguous	AEGANSNVFSmFEQTQIQEFK	Myosin regulatory light chain 2, ventricular/cardiac muscle isoform OS=Bos taurus GN=MYL2 PE=4 SV=1 - [F1ME15_BOVIN]	F1ME15	3	807.706	2421.1
C9	3.43	1	0	1	High	Unambiguous	AEGANSNVFSmFEQTQIQEFK	Myosin regulatory light chain 2, ventricular/cardiac muscle isoform OS=Bos taurus GN=MYL2 PE=4 SV=1 - [F1ME15_BOVIN]	F1ME15	3	807.706	2421.1
C9	2.25	1	0	1	High	Unambiguous	DTFAALGR	Myosin regulatory light chain 2, ventricular/cardiac muscle isoform OS=Bos taurus GN=MYL2 PE=1 SV=1 - [MLRV_BOVIN]|Myosin regulatory light chain 2, ventricular/cardiac muscle isoform OS=Bos taurus GN=MYL2 PE=4 SV=1 - [F1ME15_BOVIN]	F1ME15	2	425.724	850.442
C9	2.99	1	0	1	High	Unambiguous	EAFTImDQNR	Myosin regulatory light chain 2, ventricular/cardiac muscle isoform OS=Bos taurus GN=MYL2 PE=1 SV=1 - [MLRV_BOVIN]|Uncharacterized protein (Fragment) OS=Bos taurus GN=MYL10 PE=4 SV=2 - [F1MTS0_BOVIN]|Myosin regulatory light chain 2, ventricular/cardiac muscle isoform OS=Bos taurus GN=MYL2 PE=4 SV=1 - [F1ME15_BOVIN]	F1ME15	2	620.785	1240.56
C9	3.04	1	0	1	High	Unambiguous	EAFTImDQNR	Myosin regulatory light chain 2, ventricular/cardiac muscle isoform OS=Bos taurus GN=MYL2 PE=1 SV=1 - [MLRV_BOVIN]|Uncharacterized protein (Fragment) OS=Bos taurus GN=MYL10 PE=4 SV=2 - [F1MTS0_BOVIN]|Myosin regulatory light chain 2, ventricular/cardiac muscle isoform OS=Bos taurus GN=MYL2 PE=4 SV=1 - [F1ME15_BOVIN]	F1ME15	2	620.785	1240.56
C9	2.91	1	0	1	High	Unambiguous	EAFTImDQNR	Myosin regulatory light chain 2, ventricular/cardiac muscle isoform OS=Bos taurus GN=MYL2 PE=1 SV=1 - [MLRV_BOVIN]|Uncharacterized protein (Fragment) OS=Bos taurus GN=MYL10 PE=4 SV=2 - [F1MTS0_BOVIN]|Myosin regulatory light chain 2, ventricular/cardiac muscle isoform OS=Bos taurus GN=MYL2 PE=4 SV=1 - [F1ME15_BOVIN]	F1ME15	2	620.785	1240.56
C9	2.98	1	0	1	High	Unambiguous	EAFTImDQNR	Myosin regulatory light chain 2, ventricular/cardiac muscle isoform OS=Bos taurus GN=MYL2 PE=1 SV=1 - [MLRV_BOVIN]|Uncharacterized protein (Fragment) OS=Bos taurus GN=MYL10 PE=4 SV=2 - [F1MTS0_BOVIN]|Myosin regulatory light chain 2, ventricular/cardiac muscle isoform OS=Bos taurus GN=MYL2 PE=4 SV=1 - [F1ME15_BOVIN]	F1ME15	2	620.785	1240.56
C9	2.92	1	0	1	High	Unambiguous	EAFTImDQNR	Myosin regulatory light chain 2, ventricular/cardiac muscle isoform OS=Bos taurus GN=MYL2 PE=1 SV=1 - [MLRV_BOVIN]|Uncharacterized protein (Fragment) OS=Bos taurus GN=MYL10 PE=4 SV=2 - [F1MTS0_BOVIN]|Myosin regulatory light chain 2, ventricular/cardiac muscle isoform OS=Bos taurus GN=MYL2 PE=4 SV=1 - [F1ME15_BOVIN]	F1ME15	2	620.785	1240.56
C9	3.14	1	0	1	High	Unambiguous	EAFTImDQNR	Myosin regulatory light chain 2, ventricular/cardiac muscle isoform OS=Bos taurus GN=MYL2 PE=1 SV=1 - [MLRV_BOVIN]|Uncharacterized protein (Fragment) OS=Bos taurus GN=MYL10 PE=4 SV=2 - [F1MTS0_BOVIN]|Myosin regulatory light chain 2, ventricular/cardiac muscle isoform OS=Bos taurus GN=MYL2 PE=4 SV=1 - [F1ME15_BOVIN]	F1ME15	2	620.785	1240.56
C9	3.22	1	0	1	High	Unambiguous	EAFTImDQNR	Myosin regulatory light chain 2, ventricular/cardiac muscle isoform OS=Bos taurus GN=MYL2 PE=1 SV=1 - [MLRV_BOVIN]|Uncharacterized protein (Fragment) OS=Bos taurus GN=MYL10 PE=4 SV=2 - [F1MTS0_BOVIN]|Myosin regulatory light chain 2, ventricular/cardiac muscle isoform OS=Bos taurus GN=MYL2 PE=4 SV=1 - [F1ME15_BOVIN]	F1ME15	2	620.785	1240.56
C9	2.94	1	0	1	High	Unambiguous	EAFTImDQNR	Myosin regulatory light chain 2, ventricular/cardiac muscle isoform OS=Bos taurus GN=MYL2 PE=1 SV=1 - [MLRV_BOVIN]|Uncharacterized protein (Fragment) OS=Bos taurus GN=MYL10 PE=4 SV=2 - [F1MTS0_BOVIN]|Myosin regulatory light chain 2, ventricular/cardiac muscle isoform OS=Bos taurus GN=MYL2 PE=4 SV=1 - [F1ME15_BOVIN]	F1ME15	2	620.785	1240.56
C9	2.94	1	0	1	High	Unambiguous	EAFTImDQNR	Myosin regulatory light chain 2, ventricular/cardiac muscle isoform OS=Bos taurus GN=MYL2 PE=1 SV=1 - [MLRV_BOVIN]|Uncharacterized protein (Fragment) OS=Bos taurus GN=MYL10 PE=4 SV=2 - [F1MTS0_BOVIN]|Myosin regulatory light chain 2, ventricular/cardiac muscle isoform OS=Bos taurus GN=MYL2 PE=4 SV=1 - [F1ME15_BOVIN]	F1ME15	2	620.785	1240.56
C9	2.91	1	0	1	High	Unambiguous	EAFTImDQNR	Myosin regulatory light chain 2, ventricular/cardiac muscle isoform OS=Bos taurus GN=MYL2 PE=1 SV=1 - [MLRV_BOVIN]|Uncharacterized protein (Fragment) OS=Bos taurus GN=MYL10 PE=4 SV=2 - [F1MTS0_BOVIN]|Myosin regulatory light chain 2, ventricular/cardiac muscle isoform OS=Bos taurus GN=MYL2 PE=4 SV=1 - [F1ME15_BOVIN]	F1ME15	2	620.785	1240.56
C9	2.99	1	0	1	High	Unambiguous	EAFTImDQNR	Myosin regulatory light chain 2, ventricular/cardiac muscle isoform OS=Bos taurus GN=MYL2 PE=1 SV=1 - [MLRV_BOVIN]|Uncharacterized protein (Fragment) OS=Bos taurus GN=MYL10 PE=4 SV=2 - [F1MTS0_BOVIN]|Myosin regulatory light chain 2, ventricular/cardiac muscle isoform OS=Bos taurus GN=MYL2 PE=4 SV=1 - [F1ME15_BOVIN]	F1ME15	2	620.785	1240.56
C9	4.05	1	0	1	High	Unambiguous	EAPGPINFTVFLQmFGEK	Myosin regulatory light chain 2, ventricular/cardiac muscle isoform OS=Bos taurus GN=MYL2 PE=1 SV=1 - [MLRV_BOVIN]|Myosin regulatory light chain 2, ventricular/cardiac muscle isoform OS=Bos taurus GN=MYL2 PE=4 SV=1 - [F1ME15_BOVIN]|NAPEPLD protein OS=Bos taurus GN=NAPEPLD PE=2 SV=1 - [Q29RP6_BOVIN]	F1ME15	2	1021.01	2041.01
C9	3.95	1	0	1	High	Unambiguous	EAPGPINFTVFLQmFGEK	Myosin regulatory light chain 2, ventricular/cardiac muscle isoform OS=Bos taurus GN=MYL2 PE=1 SV=1 - [MLRV_BOVIN]|Myosin regulatory light chain 2, ventricular/cardiac muscle isoform OS=Bos taurus GN=MYL2 PE=4 SV=1 - [F1ME15_BOVIN]|NAPEPLD protein OS=Bos taurus GN=NAPEPLD PE=2 SV=1 - [Q29RP6_BOVIN]	F1ME15	2	1021.01	2041.01
C9	3.04	1	0	1	High	Unambiguous	EAPGPINFTVFLQmFGEK	Myosin regulatory light chain 2, ventricular/cardiac muscle isoform OS=Bos taurus GN=MYL2 PE=1 SV=1 - [MLRV_BOVIN]|Myosin regulatory light chain 2, ventricular/cardiac muscle isoform OS=Bos taurus GN=MYL2 PE=4 SV=1 - [F1ME15_BOVIN]|NAPEPLD protein OS=Bos taurus GN=NAPEPLD PE=2 SV=1 - [Q29RP6_BOVIN]	F1ME15	2	1021.01	2041.01
C9	3.86	1	0	1	High	Unambiguous	FSKEEIDQmFAAFPPDVTGNLDYK	Myosin regulatory light chain 2, ventricular/cardiac muscle isoform OS=Bos taurus GN=MYL2 PE=1 SV=1 - [MLRV_BOVIN]|Myosin regulatory light chain 2, ventricular/cardiac muscle isoform OS=Bos taurus GN=MYL2 PE=4 SV=1 - [F1ME15_BOVIN]|NAPEPLD protein OS=Bos taurus GN=NAPEPLD PE=2 SV=1 - [Q29RP6_BOVIN]	F1ME15	3	926.77	2778.3
C9	3.74	1	0	1	High	Unambiguous	FSKEEIDQmFAAFPPDVTGNLDYK	Myosin regulatory light chain 2, ventricular/cardiac muscle isoform OS=Bos taurus GN=MYL2 PE=1 SV=1 - [MLRV_BOVIN]|Myosin regulatory light chain 2, ventricular/cardiac muscle isoform OS=Bos taurus GN=MYL2 PE=4 SV=1 - [F1ME15_BOVIN]|NAPEPLD protein OS=Bos taurus GN=NAPEPLD PE=2 SV=1 - [Q29RP6_BOVIN]	F1ME15	3	926.77	2778.3
C9	4.09	1	0	1	High	Unambiguous	FSKEEIDQmFAAFPPDVTGNLDYK	Myosin regulatory light chain 2, ventricular/cardiac muscle isoform OS=Bos taurus GN=MYL2 PE=1 SV=1 - [MLRV_BOVIN]|Myosin regulatory light chain 2, ventricular/cardiac muscle isoform OS=Bos taurus GN=MYL2 PE=4 SV=1 - [F1ME15_BOVIN]|NAPEPLD protein OS=Bos taurus GN=NAPEPLD PE=2 SV=1 - [Q29RP6_BOVIN]	F1ME15	3	926.77	2778.3
C9	4	1	0	1	High	Unambiguous	FSKEEIDQmFAAFPPDVTGNLDYK	Myosin regulatory light chain 2, ventricular/cardiac muscle isoform OS=Bos taurus GN=MYL2 PE=1 SV=1 - [MLRV_BOVIN]|Myosin regulatory light chain 2, ventricular/cardiac muscle isoform OS=Bos taurus GN=MYL2 PE=4 SV=1 - [F1ME15_BOVIN]|NAPEPLD protein OS=Bos taurus GN=NAPEPLD PE=2 SV=1 - [Q29RP6_BOVIN]	F1ME15	3	926.77	2778.3
C9	3.96	1	0	1	High	Unambiguous	FSKEEIDQmFAAFPPDVTGNLDYK	Myosin regulatory light chain 2, ventricular/cardiac muscle isoform OS=Bos taurus GN=MYL2 PE=1 SV=1 - [MLRV_BOVIN]|Myosin regulatory light chain 2, ventricular/cardiac muscle isoform OS=Bos taurus GN=MYL2 PE=4 SV=1 - [F1ME15_BOVIN]|NAPEPLD protein OS=Bos taurus GN=NAPEPLD PE=2 SV=1 - [Q29RP6_BOVIN]	F1ME15	3	926.77	2778.3
C9	4.51	1	0	1	High	Unambiguous	FSKEEIDQmFAAFPPDVTGNLDYK	Myosin regulatory light chain 2, ventricular/cardiac muscle isoform OS=Bos taurus GN=MYL2 PE=1 SV=1 - [MLRV_BOVIN]|Myosin regulatory light chain 2, ventricular/cardiac muscle isoform OS=Bos taurus GN=MYL2 PE=4 SV=1 - [F1ME15_BOVIN]|NAPEPLD protein OS=Bos taurus GN=NAPEPLD PE=2 SV=1 - [Q29RP6_BOVIN]	F1ME15	3	926.77	2778.3
C9	3.72	1	0	1	High	Unambiguous	FSKEEIDQmFAAFPPDVTGNLDYK	Myosin regulatory light chain 2, ventricular/cardiac muscle isoform OS=Bos taurus GN=MYL2 PE=1 SV=1 - [MLRV_BOVIN]|Myosin regulatory light chain 2, ventricular/cardiac muscle isoform OS=Bos taurus GN=MYL2 PE=4 SV=1 - [F1ME15_BOVIN]|NAPEPLD protein OS=Bos taurus GN=NAPEPLD PE=2 SV=1 - [Q29RP6_BOVIN]	F1ME15	3	926.77	2778.3
C9	4.43	1	0	1	High	Unambiguous	FSKEEIDQmFAAFPPDVTGNLDYK	Myosin regulatory light chain 2, ventricular/cardiac muscle isoform OS=Bos taurus GN=MYL2 PE=1 SV=1 - [MLRV_BOVIN]|Myosin regulatory light chain 2, ventricular/cardiac muscle isoform OS=Bos taurus GN=MYL2 PE=4 SV=1 - [F1ME15_BOVIN]|NAPEPLD protein OS=Bos taurus GN=NAPEPLD PE=2 SV=1 - [Q29RP6_BOVIN]	F1ME15	3	926.77	2778.3
C9	4.21	1	0	1	High	Unambiguous	FSKEEIDQmFAAFPPDVTGNLDYK	Myosin regulatory light chain 2, ventricular/cardiac muscle isoform OS=Bos taurus GN=MYL2 PE=1 SV=1 - [MLRV_BOVIN]|Myosin regulatory light chain 2, ventricular/cardiac muscle isoform OS=Bos taurus GN=MYL2 PE=4 SV=1 - [F1ME15_BOVIN]|NAPEPLD protein OS=Bos taurus GN=NAPEPLD PE=2 SV=1 - [Q29RP6_BOVIN]	F1ME15	3	926.77	2778.3
C9	4.46	1	0	1	High	Unambiguous	FSKEEIDQmFAAFPPDVTGNLDYK	Myosin regulatory light chain 2, ventricular/cardiac muscle isoform OS=Bos taurus GN=MYL2 PE=1 SV=1 - [MLRV_BOVIN]|Myosin regulatory light chain 2, ventricular/cardiac muscle isoform OS=Bos taurus GN=MYL2 PE=4 SV=1 - [F1ME15_BOVIN]|NAPEPLD protein OS=Bos taurus GN=NAPEPLD PE=2 SV=1 - [Q29RP6_BOVIN]	F1ME15	3	926.77	2778.3
C9	4.07	1	0	1	High	Unambiguous	FSKEEIDQmFAAFPPDVTGNLDYK	Myosin regulatory light chain 2, ventricular/cardiac muscle isoform OS=Bos taurus GN=MYL2 PE=1 SV=1 - [MLRV_BOVIN]|Myosin regulatory light chain 2, ventricular/cardiac muscle isoform OS=Bos taurus GN=MYL2 PE=4 SV=1 - [F1ME15_BOVIN]|NAPEPLD protein OS=Bos taurus GN=NAPEPLD PE=2 SV=1 - [Q29RP6_BOVIN]	F1ME15	3	926.77	2778.3
C9	3.86	1	0	1	High	Unambiguous	FSKEEIDQmFAAFPPDVTGNLDYK	Myosin regulatory light chain 2, ventricular/cardiac muscle isoform OS=Bos taurus GN=MYL2 PE=1 SV=1 - [MLRV_BOVIN]|Myosin regulatory light chain 2, ventricular/cardiac muscle isoform OS=Bos taurus GN=MYL2 PE=4 SV=1 - [F1ME15_BOVIN]|NAPEPLD protein OS=Bos taurus GN=NAPEPLD PE=2 SV=1 - [Q29RP6_BOVIN]	F1ME15	3	926.77	2778.3
C9	4.61	1	0	1	High	Unambiguous	FSKEEIDQmFAAFPPDVTGNLDYK	Myosin regulatory light chain 2, ventricular/cardiac muscle isoform OS=Bos taurus GN=MYL2 PE=1 SV=1 - [MLRV_BOVIN]|Myosin regulatory light chain 2, ventricular/cardiac muscle isoform OS=Bos taurus GN=MYL2 PE=4 SV=1 - [F1ME15_BOVIN]|NAPEPLD protein OS=Bos taurus GN=NAPEPLD PE=2 SV=1 - [Q29RP6_BOVIN]	F1ME15	3	926.77	2778.3
C9	3.9	1	0	1	High	Unambiguous	FSKEEIDQmFAAFPPDVTGNLDYK	Myosin regulatory light chain 2, ventricular/cardiac muscle isoform OS=Bos taurus GN=MYL2 PE=1 SV=1 - [MLRV_BOVIN]|Myosin regulatory light chain 2, ventricular/cardiac muscle isoform OS=Bos taurus GN=MYL2 PE=4 SV=1 - [F1ME15_BOVIN]|NAPEPLD protein OS=Bos taurus GN=NAPEPLD PE=2 SV=1 - [Q29RP6_BOVIN]	F1ME15	3	926.77	2778.3
C9	4.62	1	0	1	High	Unambiguous	FSKEEIDQmFAAFPPDVTGNLDYK	Myosin regulatory light chain 2, ventricular/cardiac muscle isoform OS=Bos taurus GN=MYL2 PE=1 SV=1 - [MLRV_BOVIN]|Myosin regulatory light chain 2, ventricular/cardiac muscle isoform OS=Bos taurus GN=MYL2 PE=4 SV=1 - [F1ME15_BOVIN]|NAPEPLD protein OS=Bos taurus GN=NAPEPLD PE=2 SV=1 - [Q29RP6_BOVIN]	F1ME15	3	926.77	2778.3
C9	4.12	1	0	1	High	Unambiguous	FSKEEIDQmFAAFPPDVTGNLDYK	Myosin regulatory light chain 2, ventricular/cardiac muscle isoform OS=Bos taurus GN=MYL2 PE=1 SV=1 - [MLRV_BOVIN]|Myosin regulatory light chain 2, ventricular/cardiac muscle isoform OS=Bos taurus GN=MYL2 PE=4 SV=1 - [F1ME15_BOVIN]|NAPEPLD protein OS=Bos taurus GN=NAPEPLD PE=2 SV=1 - [Q29RP6_BOVIN]	F1ME15	3	926.77	2778.3
C9	3.53	1	0	1	High	Unambiguous	GADPEETILNAFK	Myosin regulatory light chain 2, ventricular/cardiac muscle isoform OS=Bos taurus GN=MYL2 PE=1 SV=1 - [MLRV_BOVIN]|Myosin regulatory light chain 2, ventricular/cardiac muscle isoform OS=Bos taurus GN=MYL2 PE=4 SV=1 - [F1ME15_BOVIN]|NAPEPLD protein OS=Bos taurus GN=NAPEPLD PE=2 SV=1 - [Q29RP6_BOVIN]	F1ME15	2	702.871	1404.73
C9	3.54	1	0	1	High	Unambiguous	GADPEETILNAFK	Myosin regulatory light chain 2, ventricular/cardiac muscle isoform OS=Bos taurus GN=MYL2 PE=1 SV=1 - [MLRV_BOVIN]|Myosin regulatory light chain 2, ventricular/cardiac muscle isoform OS=Bos taurus GN=MYL2 PE=4 SV=1 - [F1ME15_BOVIN]|NAPEPLD protein OS=Bos taurus GN=NAPEPLD PE=2 SV=1 - [Q29RP6_BOVIN]	F1ME15	2	702.87	1404.73
C9	3.32	1	0	1	High	Unambiguous	GADPEETILNAFK	Myosin regulatory light chain 2, ventricular/cardiac muscle isoform OS=Bos taurus GN=MYL2 PE=1 SV=1 - [MLRV_BOVIN]|Myosin regulatory light chain 2, ventricular/cardiac muscle isoform OS=Bos taurus GN=MYL2 PE=4 SV=1 - [F1ME15_BOVIN]|NAPEPLD protein OS=Bos taurus GN=NAPEPLD PE=2 SV=1 - [Q29RP6_BOVIN]	F1ME15	2	702.87	1404.73
C9	3.46	1	0	1	High	Unambiguous	GADPEETILNAFK	Myosin regulatory light chain 2, ventricular/cardiac muscle isoform OS=Bos taurus GN=MYL2 PE=1 SV=1 - [MLRV_BOVIN]|Myosin regulatory light chain 2, ventricular/cardiac muscle isoform OS=Bos taurus GN=MYL2 PE=4 SV=1 - [F1ME15_BOVIN]|NAPEPLD protein OS=Bos taurus GN=NAPEPLD PE=2 SV=1 - [Q29RP6_BOVIN]	F1ME15	2	702.87	1404.73
C9	3.35	1	0	1	High	Unambiguous	GADPEETILNAFK	Myosin regulatory light chain 2, ventricular/cardiac muscle isoform OS=Bos taurus GN=MYL2 PE=1 SV=1 - [MLRV_BOVIN]|Myosin regulatory light chain 2, ventricular/cardiac muscle isoform OS=Bos taurus GN=MYL2 PE=4 SV=1 - [F1ME15_BOVIN]|NAPEPLD protein OS=Bos taurus GN=NAPEPLD PE=2 SV=1 - [Q29RP6_BOVIN]	F1ME15	2	702.872	1404.73
C9	3.47	1	0	1	High	Unambiguous	GADPEETILNAFK	Myosin regulatory light chain 2, ventricular/cardiac muscle isoform OS=Bos taurus GN=MYL2 PE=1 SV=1 - [MLRV_BOVIN]|Myosin regulatory light chain 2, ventricular/cardiac muscle isoform OS=Bos taurus GN=MYL2 PE=4 SV=1 - [F1ME15_BOVIN]|NAPEPLD protein OS=Bos taurus GN=NAPEPLD PE=2 SV=1 - [Q29RP6_BOVIN]	F1ME15	2	702.87	1404.73
C9	3.53	1	0	1	High	Unambiguous	GADPEETILNAFK	Myosin regulatory light chain 2, ventricular/cardiac muscle isoform OS=Bos taurus GN=MYL2 PE=1 SV=1 - [MLRV_BOVIN]|Myosin regulatory light chain 2, ventricular/cardiac muscle isoform OS=Bos taurus GN=MYL2 PE=4 SV=1 - [F1ME15_BOVIN]|NAPEPLD protein OS=Bos taurus GN=NAPEPLD PE=2 SV=1 - [Q29RP6_BOVIN]	F1ME15	2	702.87	1404.73
C9	3.46	1	0	1	High	Unambiguous	GADPEETILNAFK	Myosin regulatory light chain 2, ventricular/cardiac muscle isoform OS=Bos taurus GN=MYL2 PE=1 SV=1 - [MLRV_BOVIN]|Myosin regulatory light chain 2, ventricular/cardiac muscle isoform OS=Bos taurus GN=MYL2 PE=4 SV=1 - [F1ME15_BOVIN]|NAPEPLD protein OS=Bos taurus GN=NAPEPLD PE=2 SV=1 - [Q29RP6_BOVIN]	F1ME15	2	702.87	1404.73
C9	3.54	1	0	1	High	Unambiguous	GADPEETILNAFK	Myosin regulatory light chain 2, ventricular/cardiac muscle isoform OS=Bos taurus GN=MYL2 PE=1 SV=1 - [MLRV_BOVIN]|Myosin regulatory light chain 2, ventricular/cardiac muscle isoform OS=Bos taurus GN=MYL2 PE=4 SV=1 - [F1ME15_BOVIN]|NAPEPLD protein OS=Bos taurus GN=NAPEPLD PE=2 SV=1 - [Q29RP6_BOVIN]	F1ME15	2	702.871	1404.73
C9	3.5	1	0	1	High	Unambiguous	GADPEETILNAFK	Myosin regulatory light chain 2, ventricular/cardiac muscle isoform OS=Bos taurus GN=MYL2 PE=1 SV=1 - [MLRV_BOVIN]|Myosin regulatory light chain 2, ventricular/cardiac muscle isoform OS=Bos taurus GN=MYL2 PE=4 SV=1 - [F1ME15_BOVIN]|NAPEPLD protein OS=Bos taurus GN=NAPEPLD PE=2 SV=1 - [Q29RP6_BOVIN]	F1ME15	2	702.87	1404.73
C9	3.53	1	0	1	High	Unambiguous	GADPEETILNAFK	Myosin regulatory light chain 2, ventricular/cardiac muscle isoform OS=Bos taurus GN=MYL2 PE=1 SV=1 - [MLRV_BOVIN]|Myosin regulatory light chain 2, ventricular/cardiac muscle isoform OS=Bos taurus GN=MYL2 PE=4 SV=1 - [F1ME15_BOVIN]|NAPEPLD protein OS=Bos taurus GN=NAPEPLD PE=2 SV=1 - [Q29RP6_BOVIN]	F1ME15	2	702.871	1404.73
C9	3.3	1	0	1	High	Unambiguous	GADPEETILNAFK	Myosin regulatory light chain 2, ventricular/cardiac muscle isoform OS=Bos taurus GN=MYL2 PE=1 SV=1 - [MLRV_BOVIN]|Myosin regulatory light chain 2, ventricular/cardiac muscle isoform OS=Bos taurus GN=MYL2 PE=4 SV=1 - [F1ME15_BOVIN]|NAPEPLD protein OS=Bos taurus GN=NAPEPLD PE=2 SV=1 - [Q29RP6_BOVIN]	F1ME15	2	702.87	1404.73
C9	3.17	1	0	1	High	Unambiguous	GADPEETILNAFK	Myosin regulatory light chain 2, ventricular/cardiac muscle isoform OS=Bos taurus GN=MYL2 PE=1 SV=1 - [MLRV_BOVIN]|Myosin regulatory light chain 2, ventricular/cardiac muscle isoform OS=Bos taurus GN=MYL2 PE=4 SV=1 - [F1ME15_BOVIN]|NAPEPLD protein OS=Bos taurus GN=NAPEPLD PE=2 SV=1 - [Q29RP6_BOVIN]	F1ME15	2	702.87	1404.74
C9	3.56	1	0	1	High	Unambiguous	GADPEETILNAFK	Myosin regulatory light chain 2, ventricular/cardiac muscle isoform OS=Bos taurus GN=MYL2 PE=1 SV=1 - [MLRV_BOVIN]|Myosin regulatory light chain 2, ventricular/cardiac muscle isoform OS=Bos taurus GN=MYL2 PE=4 SV=1 - [F1ME15_BOVIN]|NAPEPLD protein OS=Bos taurus GN=NAPEPLD PE=2 SV=1 - [Q29RP6_BOVIN]	F1ME15	2	702.872	1404.74
C9	3.32	1	0	1	High	Unambiguous	GADPEETILNAFK	Myosin regulatory light chain 2, ventricular/cardiac muscle isoform OS=Bos taurus GN=MYL2 PE=1 SV=1 - [MLRV_BOVIN]|Myosin regulatory light chain 2, ventricular/cardiac muscle isoform OS=Bos taurus GN=MYL2 PE=4 SV=1 - [F1ME15_BOVIN]|NAPEPLD protein OS=Bos taurus GN=NAPEPLD PE=2 SV=1 - [Q29RP6_BOVIN]	F1ME15	2	702.871	1404.73
C9	3.64	1	0	1	High	Unambiguous	GADPEETILNAFK	Myosin regulatory light chain 2, ventricular/cardiac muscle isoform OS=Bos taurus GN=MYL2 PE=1 SV=1 - [MLRV_BOVIN]|Myosin regulatory light chain 2, ventricular/cardiac muscle isoform OS=Bos taurus GN=MYL2 PE=4 SV=1 - [F1ME15_BOVIN]|NAPEPLD protein OS=Bos taurus GN=NAPEPLD PE=2 SV=1 - [Q29RP6_BOVIN]	F1ME15	2	702.87	1404.73
C9	3.53	1	0	1	High	Unambiguous	GADPEETILNAFK	Myosin regulatory light chain 2, ventricular/cardiac muscle isoform OS=Bos taurus GN=MYL2 PE=1 SV=1 - [MLRV_BOVIN]|Myosin regulatory light chain 2, ventricular/cardiac muscle isoform OS=Bos taurus GN=MYL2 PE=4 SV=1 - [F1ME15_BOVIN]|NAPEPLD protein OS=Bos taurus GN=NAPEPLD PE=2 SV=1 - [Q29RP6_BOVIN]	F1ME15	2	702.871	1404.73
C9	3.29	1	0	1	High	Unambiguous	GADPEETILNAFK	Myosin regulatory light chain 2, ventricular/cardiac muscle isoform OS=Bos taurus GN=MYL2 PE=1 SV=1 - [MLRV_BOVIN]|Myosin regulatory light chain 2, ventricular/cardiac muscle isoform OS=Bos taurus GN=MYL2 PE=4 SV=1 - [F1ME15_BOVIN]|NAPEPLD protein OS=Bos taurus GN=NAPEPLD PE=2 SV=1 - [Q29RP6_BOVIN]	F1ME15	2	702.871	1404.74
C9	3.29	1	0	1	High	Unambiguous	GADPEETILNAFK	Myosin regulatory light chain 2, ventricular/cardiac muscle isoform OS=Bos taurus GN=MYL2 PE=1 SV=1 - [MLRV_BOVIN]|Myosin regulatory light chain 2, ventricular/cardiac muscle isoform OS=Bos taurus GN=MYL2 PE=4 SV=1 - [F1ME15_BOVIN]|NAPEPLD protein OS=Bos taurus GN=NAPEPLD PE=2 SV=1 - [Q29RP6_BOVIN]	F1ME15	2	702.871	1404.74
C9	3.55	1	0	1	High	Unambiguous	GADPEETILNAFK	Myosin regulatory light chain 2, ventricular/cardiac muscle isoform OS=Bos taurus GN=MYL2 PE=1 SV=1 - [MLRV_BOVIN]|Myosin regulatory light chain 2, ventricular/cardiac muscle isoform OS=Bos taurus GN=MYL2 PE=4 SV=1 - [F1ME15_BOVIN]|NAPEPLD protein OS=Bos taurus GN=NAPEPLD PE=2 SV=1 - [Q29RP6_BOVIN]	F1ME15	2	702.871	1404.73
C9	3.35	1	0	1	High	Unambiguous	GADPEETILNAFK	Myosin regulatory light chain 2, ventricular/cardiac muscle isoform OS=Bos taurus GN=MYL2 PE=1 SV=1 - [MLRV_BOVIN]|Myosin regulatory light chain 2, ventricular/cardiac muscle isoform OS=Bos taurus GN=MYL2 PE=4 SV=1 - [F1ME15_BOVIN]|NAPEPLD protein OS=Bos taurus GN=NAPEPLD PE=2 SV=1 - [Q29RP6_BOVIN]	F1ME15	2	702.87	1404.73
C9	3.45	1	0	1	High	Unambiguous	GADPEETILNAFK	Myosin regulatory light chain 2, ventricular/cardiac muscle isoform OS=Bos taurus GN=MYL2 PE=1 SV=1 - [MLRV_BOVIN]|Myosin regulatory light chain 2, ventricular/cardiac muscle isoform OS=Bos taurus GN=MYL2 PE=4 SV=1 - [F1ME15_BOVIN]|NAPEPLD protein OS=Bos taurus GN=NAPEPLD PE=2 SV=1 - [Q29RP6_BOVIN]	F1ME15	2	702.872	1404.73
C9	3.45	1	0	1	High	Unambiguous	GADPEETILNAFK	Myosin regulatory light chain 2, ventricular/cardiac muscle isoform OS=Bos taurus GN=MYL2 PE=1 SV=1 - [MLRV_BOVIN]|Myosin regulatory light chain 2, ventricular/cardiac muscle isoform OS=Bos taurus GN=MYL2 PE=4 SV=1 - [F1ME15_BOVIN]|NAPEPLD protein OS=Bos taurus GN=NAPEPLD PE=2 SV=1 - [Q29RP6_BOVIN]	F1ME15	2	702.87	1404.74
C9	3.57	1	0	1	High	Unambiguous	GADPEETILNAFK	Myosin regulatory light chain 2, ventricular/cardiac muscle isoform OS=Bos taurus GN=MYL2 PE=1 SV=1 - [MLRV_BOVIN]|Myosin regulatory light chain 2, ventricular/cardiac muscle isoform OS=Bos taurus GN=MYL2 PE=4 SV=1 - [F1ME15_BOVIN]|NAPEPLD protein OS=Bos taurus GN=NAPEPLD PE=2 SV=1 - [Q29RP6_BOVIN]	F1ME15	2	702.872	1404.74
C9	3.49	1	0	1	High	Unambiguous	GADPEETILNAFK	Myosin regulatory light chain 2, ventricular/cardiac muscle isoform OS=Bos taurus GN=MYL2 PE=1 SV=1 - [MLRV_BOVIN]|Myosin regulatory light chain 2, ventricular/cardiac muscle isoform OS=Bos taurus GN=MYL2 PE=4 SV=1 - [F1ME15_BOVIN]|NAPEPLD protein OS=Bos taurus GN=NAPEPLD PE=2 SV=1 - [Q29RP6_BOVIN]	F1ME15	2	702.87	1404.73
C9	3.35	1	0	1	High	Unambiguous	GADPEETILNAFK	Myosin regulatory light chain 2, ventricular/cardiac muscle isoform OS=Bos taurus GN=MYL2 PE=1 SV=1 - [MLRV_BOVIN]|Myosin regulatory light chain 2, ventricular/cardiac muscle isoform OS=Bos taurus GN=MYL2 PE=4 SV=1 - [F1ME15_BOVIN]|NAPEPLD protein OS=Bos taurus GN=NAPEPLD PE=2 SV=1 - [Q29RP6_BOVIN]	F1ME15	2	702.872	1404.73
C9	3.46	1	0	1	High	Unambiguous	GADPEETILNAFK	Myosin regulatory light chain 2, ventricular/cardiac muscle isoform OS=Bos taurus GN=MYL2 PE=1 SV=1 - [MLRV_BOVIN]|Myosin regulatory light chain 2, ventricular/cardiac muscle isoform OS=Bos taurus GN=MYL2 PE=4 SV=1 - [F1ME15_BOVIN]|NAPEPLD protein OS=Bos taurus GN=NAPEPLD PE=2 SV=1 - [Q29RP6_BOVIN]	F1ME15	2	702.87	1404.74
C9	3.51	1	0	1	High	Unambiguous	GADPEETILNAFK	Myosin regulatory light chain 2, ventricular/cardiac muscle isoform OS=Bos taurus GN=MYL2 PE=1 SV=1 - [MLRV_BOVIN]|Myosin regulatory light chain 2, ventricular/cardiac muscle isoform OS=Bos taurus GN=MYL2 PE=4 SV=1 - [F1ME15_BOVIN]|NAPEPLD protein OS=Bos taurus GN=NAPEPLD PE=2 SV=1 - [Q29RP6_BOVIN]	F1ME15	2	702.87	1404.74
C9	3.45	1	0	1	High	Unambiguous	GADPEETILNAFK	Myosin regulatory light chain 2, ventricular/cardiac muscle isoform OS=Bos taurus GN=MYL2 PE=1 SV=1 - [MLRV_BOVIN]|Myosin regulatory light chain 2, ventricular/cardiac muscle isoform OS=Bos taurus GN=MYL2 PE=4 SV=1 - [F1ME15_BOVIN]|NAPEPLD protein OS=Bos taurus GN=NAPEPLD PE=2 SV=1 - [Q29RP6_BOVIN]	F1ME15	2	702.871	1404.73
C9	3.27	1	0	1	High	Unambiguous	GADPEETILNAFK	Myosin regulatory light chain 2, ventricular/cardiac muscle isoform OS=Bos taurus GN=MYL2 PE=1 SV=1 - [MLRV_BOVIN]|Myosin regulatory light chain 2, ventricular/cardiac muscle isoform OS=Bos taurus GN=MYL2 PE=4 SV=1 - [F1ME15_BOVIN]|NAPEPLD protein OS=Bos taurus GN=NAPEPLD PE=2 SV=1 - [Q29RP6_BOVIN]	F1ME15	2	702.871	1404.73
C9	3.61	1	0	1	High	Unambiguous	GADPEETILNAFK	Myosin regulatory light chain 2, ventricular/cardiac muscle isoform OS=Bos taurus GN=MYL2 PE=1 SV=1 - [MLRV_BOVIN]|Myosin regulatory light chain 2, ventricular/cardiac muscle isoform OS=Bos taurus GN=MYL2 PE=4 SV=1 - [F1ME15_BOVIN]|NAPEPLD protein OS=Bos taurus GN=NAPEPLD PE=2 SV=1 - [Q29RP6_BOVIN]	F1ME15	2	702.872	1404.74
C9	3.66	1	0	1	High	Unambiguous	GADPEETILNAFK	Myosin regulatory light chain 2, ventricular/cardiac muscle isoform OS=Bos taurus GN=MYL2 PE=1 SV=1 - [MLRV_BOVIN]|Myosin regulatory light chain 2, ventricular/cardiac muscle isoform OS=Bos taurus GN=MYL2 PE=4 SV=1 - [F1ME15_BOVIN]|NAPEPLD protein OS=Bos taurus GN=NAPEPLD PE=2 SV=1 - [Q29RP6_BOVIN]	F1ME15	2	702.87	1404.73
C9	3.54	1	0	1	High	Unambiguous	GADPEETILNAFK	Myosin regulatory light chain 2, ventricular/cardiac muscle isoform OS=Bos taurus GN=MYL2 PE=1 SV=1 - [MLRV_BOVIN]|Myosin regulatory light chain 2, ventricular/cardiac muscle isoform OS=Bos taurus GN=MYL2 PE=4 SV=1 - [F1ME15_BOVIN]|NAPEPLD protein OS=Bos taurus GN=NAPEPLD PE=2 SV=1 - [Q29RP6_BOVIN]	F1ME15	2	702.871	1404.73
C9	3.43	1	0	1	High	Unambiguous	GADPEETILNAFK	Myosin regulatory light chain 2, ventricular/cardiac muscle isoform OS=Bos taurus GN=MYL2 PE=1 SV=1 - [MLRV_BOVIN]|Myosin regulatory light chain 2, ventricular/cardiac muscle isoform OS=Bos taurus GN=MYL2 PE=4 SV=1 - [F1ME15_BOVIN]|NAPEPLD protein OS=Bos taurus GN=NAPEPLD PE=2 SV=1 - [Q29RP6_BOVIN]	F1ME15	2	702.871	1404.73
C9	2.93		0.1012	2	High	Ambiguous	GADPEETILNAFK	Myosin regulatory light chain 2, ventricular/cardiac muscle isoform OS=Bos taurus GN=MYL2 PE=1 SV=1 - [MLRV_BOVIN]|Myosin regulatory light chain 2, ventricular/cardiac muscle isoform OS=Bos taurus GN=MYL2 PE=4 SV=1 - [F1ME15_BOVIN]|NAPEPLD protein OS=Bos taurus GN=NAPEPLD PE=2 SV=1 - [Q29RP6_BOVIN]	F1ME15	2	702.871	1404.74
C9	3.4	1	0	1	High	Unambiguous	GADPEETILNAFK	Myosin regulatory light chain 2, ventricular/cardiac muscle isoform OS=Bos taurus GN=MYL2 PE=1 SV=1 - [MLRV_BOVIN]|Myosin regulatory light chain 2, ventricular/cardiac muscle isoform OS=Bos taurus GN=MYL2 PE=4 SV=1 - [F1ME15_BOVIN]|NAPEPLD protein OS=Bos taurus GN=NAPEPLD PE=2 SV=1 - [Q29RP6_BOVIN]	F1ME15	2	702.871	1404.74
C9	3.55	1	0	1	High	Unambiguous	GADPEETILNAFK	Myosin regulatory light chain 2, ventricular/cardiac muscle isoform OS=Bos taurus GN=MYL2 PE=1 SV=1 - [MLRV_BOVIN]|Myosin regulatory light chain 2, ventricular/cardiac muscle isoform OS=Bos taurus GN=MYL2 PE=4 SV=1 - [F1ME15_BOVIN]|NAPEPLD protein OS=Bos taurus GN=NAPEPLD PE=2 SV=1 - [Q29RP6_BOVIN]	F1ME15	2	702.871	1404.74
C9	3.38	1	0	1	High	Unambiguous	GADPEETILNAFK	Myosin regulatory light chain 2, ventricular/cardiac muscle isoform OS=Bos taurus GN=MYL2 PE=1 SV=1 - [MLRV_BOVIN]|Myosin regulatory light chain 2, ventricular/cardiac muscle isoform OS=Bos taurus GN=MYL2 PE=4 SV=1 - [F1ME15_BOVIN]|NAPEPLD protein OS=Bos taurus GN=NAPEPLD PE=2 SV=1 - [Q29RP6_BOVIN]	F1ME15	2	702.87	1404.74
C9	3.42	1	0	1	High	Unambiguous	GADPEETILNAFK	Myosin regulatory light chain 2, ventricular/cardiac muscle isoform OS=Bos taurus GN=MYL2 PE=1 SV=1 - [MLRV_BOVIN]|Myosin regulatory light chain 2, ventricular/cardiac muscle isoform OS=Bos taurus GN=MYL2 PE=4 SV=1 - [F1ME15_BOVIN]|NAPEPLD protein OS=Bos taurus GN=NAPEPLD PE=2 SV=1 - [Q29RP6_BOVIN]	F1ME15	2	702.872	1404.74
C9	3.54	1	0	1	High	Unambiguous	GADPEETILNAFK	Myosin regulatory light chain 2, ventricular/cardiac muscle isoform OS=Bos taurus GN=MYL2 PE=1 SV=1 - [MLRV_BOVIN]|Myosin regulatory light chain 2, ventricular/cardiac muscle isoform OS=Bos taurus GN=MYL2 PE=4 SV=1 - [F1ME15_BOVIN]|NAPEPLD protein OS=Bos taurus GN=NAPEPLD PE=2 SV=1 - [Q29RP6_BOVIN]	F1ME15	2	702.871	1404.73
C9	3.42	1	0	1	High	Unambiguous	GADPEETILNAFK	Myosin regulatory light chain 2, ventricular/cardiac muscle isoform OS=Bos taurus GN=MYL2 PE=1 SV=1 - [MLRV_BOVIN]|Myosin regulatory light chain 2, ventricular/cardiac muscle isoform OS=Bos taurus GN=MYL2 PE=4 SV=1 - [F1ME15_BOVIN]|NAPEPLD protein OS=Bos taurus GN=NAPEPLD PE=2 SV=1 - [Q29RP6_BOVIN]	F1ME15	2	702.87	1404.73
C9	3.29	1	0	1	High	Unambiguous	GADPEETILNAFK	Myosin regulatory light chain 2, ventricular/cardiac muscle isoform OS=Bos taurus GN=MYL2 PE=1 SV=1 - [MLRV_BOVIN]|Myosin regulatory light chain 2, ventricular/cardiac muscle isoform OS=Bos taurus GN=MYL2 PE=4 SV=1 - [F1ME15_BOVIN]|NAPEPLD protein OS=Bos taurus GN=NAPEPLD PE=2 SV=1 - [Q29RP6_BOVIN]	F1ME15	2	702.871	1404.74
C9	2.91	1	0	1	High	Unambiguous	GADPEETILNAFK	Myosin regulatory light chain 2, ventricular/cardiac muscle isoform OS=Bos taurus GN=MYL2 PE=1 SV=1 - [MLRV_BOVIN]|Myosin regulatory light chain 2, ventricular/cardiac muscle isoform OS=Bos taurus GN=MYL2 PE=4 SV=1 - [F1ME15_BOVIN]|NAPEPLD protein OS=Bos taurus GN=NAPEPLD PE=2 SV=1 - [Q29RP6_BOVIN]	F1ME15	2	702.872	1404.74
C9	3.39	1	0	1	High	Unambiguous	GADPEETILNAFK	Myosin regulatory light chain 2, ventricular/cardiac muscle isoform OS=Bos taurus GN=MYL2 PE=1 SV=1 - [MLRV_BOVIN]|Myosin regulatory light chain 2, ventricular/cardiac muscle isoform OS=Bos taurus GN=MYL2 PE=4 SV=1 - [F1ME15_BOVIN]|NAPEPLD protein OS=Bos taurus GN=NAPEPLD PE=2 SV=1 - [Q29RP6_BOVIN]	F1ME15	2	702.871	1404.74
C9	3.53	1	0	1	High	Unambiguous	GADPEETILNAFK	Myosin regulatory light chain 2, ventricular/cardiac muscle isoform OS=Bos taurus GN=MYL2 PE=1 SV=1 - [MLRV_BOVIN]|Myosin regulatory light chain 2, ventricular/cardiac muscle isoform OS=Bos taurus GN=MYL2 PE=4 SV=1 - [F1ME15_BOVIN]|NAPEPLD protein OS=Bos taurus GN=NAPEPLD PE=2 SV=1 - [Q29RP6_BOVIN]	F1ME15	2	702.872	1404.73
C9	3.46	1	0	1	High	Unambiguous	GADPEETILNAFK	Myosin regulatory light chain 2, ventricular/cardiac muscle isoform OS=Bos taurus GN=MYL2 PE=1 SV=1 - [MLRV_BOVIN]|Myosin regulatory light chain 2, ventricular/cardiac muscle isoform OS=Bos taurus GN=MYL2 PE=4 SV=1 - [F1ME15_BOVIN]|NAPEPLD protein OS=Bos taurus GN=NAPEPLD PE=2 SV=1 - [Q29RP6_BOVIN]	F1ME15	2	702.871	1404.73
C9	3.62	1	0	1	High	Unambiguous	GADPEETILNAFK	Myosin regulatory light chain 2, ventricular/cardiac muscle isoform OS=Bos taurus GN=MYL2 PE=1 SV=1 - [MLRV_BOVIN]|Myosin regulatory light chain 2, ventricular/cardiac muscle isoform OS=Bos taurus GN=MYL2 PE=4 SV=1 - [F1ME15_BOVIN]|NAPEPLD protein OS=Bos taurus GN=NAPEPLD PE=2 SV=1 - [Q29RP6_BOVIN]	F1ME15	2	702.871	1404.74
C9	3.58	1	0	1	High	Unambiguous	GADPEETILNAFK	Myosin regulatory light chain 2, ventricular/cardiac muscle isoform OS=Bos taurus GN=MYL2 PE=1 SV=1 - [MLRV_BOVIN]|Myosin regulatory light chain 2, ventricular/cardiac muscle isoform OS=Bos taurus GN=MYL2 PE=4 SV=1 - [F1ME15_BOVIN]|NAPEPLD protein OS=Bos taurus GN=NAPEPLD PE=2 SV=1 - [Q29RP6_BOVIN]	F1ME15	2	702.87	1404.74
C9	3.63	1	0	1	High	Unambiguous	GADPEETILNAFK	Myosin regulatory light chain 2, ventricular/cardiac muscle isoform OS=Bos taurus GN=MYL2 PE=1 SV=1 - [MLRV_BOVIN]|Myosin regulatory light chain 2, ventricular/cardiac muscle isoform OS=Bos taurus GN=MYL2 PE=4 SV=1 - [F1ME15_BOVIN]|NAPEPLD protein OS=Bos taurus GN=NAPEPLD PE=2 SV=1 - [Q29RP6_BOVIN]	F1ME15	2	702.872	1404.73
C9	3.42	1	0	1	High	Unambiguous	GADPEETILNAFK	Myosin regulatory light chain 2, ventricular/cardiac muscle isoform OS=Bos taurus GN=MYL2 PE=1 SV=1 - [MLRV_BOVIN]|Myosin regulatory light chain 2, ventricular/cardiac muscle isoform OS=Bos taurus GN=MYL2 PE=4 SV=1 - [F1ME15_BOVIN]|NAPEPLD protein OS=Bos taurus GN=NAPEPLD PE=2 SV=1 - [Q29RP6_BOVIN]	F1ME15	2	702.87	1404.73
C9	3.65	1	0	1	High	Unambiguous	GADPEETILNAFK	Myosin regulatory light chain 2, ventricular/cardiac muscle isoform OS=Bos taurus GN=MYL2 PE=1 SV=1 - [MLRV_BOVIN]|Myosin regulatory light chain 2, ventricular/cardiac muscle isoform OS=Bos taurus GN=MYL2 PE=4 SV=1 - [F1ME15_BOVIN]|NAPEPLD protein OS=Bos taurus GN=NAPEPLD PE=2 SV=1 - [Q29RP6_BOVIN]	F1ME15	2	702.87	1404.73
C9	3.62	1	0	1	High	Unambiguous	GADPEETILNAFK	Myosin regulatory light chain 2, ventricular/cardiac muscle isoform OS=Bos taurus GN=MYL2 PE=1 SV=1 - [MLRV_BOVIN]|Myosin regulatory light chain 2, ventricular/cardiac muscle isoform OS=Bos taurus GN=MYL2 PE=4 SV=1 - [F1ME15_BOVIN]|NAPEPLD protein OS=Bos taurus GN=NAPEPLD PE=2 SV=1 - [Q29RP6_BOVIN]	F1ME15	2	702.872	1404.73
C9	3.42	1	0	1	High	Unambiguous	GADPEETILNAFK	Myosin regulatory light chain 2, ventricular/cardiac muscle isoform OS=Bos taurus GN=MYL2 PE=1 SV=1 - [MLRV_BOVIN]|Myosin regulatory light chain 2, ventricular/cardiac muscle isoform OS=Bos taurus GN=MYL2 PE=4 SV=1 - [F1ME15_BOVIN]|NAPEPLD protein OS=Bos taurus GN=NAPEPLD PE=2 SV=1 - [Q29RP6_BOVIN]	F1ME15	2	702.87	1404.73
C9	3.79	1	0	1	High	Unambiguous	GADPEETILNAFK	Myosin regulatory light chain 2, ventricular/cardiac muscle isoform OS=Bos taurus GN=MYL2 PE=1 SV=1 - [MLRV_BOVIN]|Myosin regulatory light chain 2, ventricular/cardiac muscle isoform OS=Bos taurus GN=MYL2 PE=4 SV=1 - [F1ME15_BOVIN]|NAPEPLD protein OS=Bos taurus GN=NAPEPLD PE=2 SV=1 - [Q29RP6_BOVIN]	F1ME15	2	702.87	1404.73
C9	3.2	1	0	1	High	Unambiguous	GADPEETILNAFK	Myosin regulatory light chain 2, ventricular/cardiac muscle isoform OS=Bos taurus GN=MYL2 PE=1 SV=1 - [MLRV_BOVIN]|Myosin regulatory light chain 2, ventricular/cardiac muscle isoform OS=Bos taurus GN=MYL2 PE=4 SV=1 - [F1ME15_BOVIN]|NAPEPLD protein OS=Bos taurus GN=NAPEPLD PE=2 SV=1 - [Q29RP6_BOVIN]	F1ME15	2	702.873	1404.73
C9	3.43	1	0	1	High	Unambiguous	GADPEETILNAFK	Myosin regulatory light chain 2, ventricular/cardiac muscle isoform OS=Bos taurus GN=MYL2 PE=1 SV=1 - [MLRV_BOVIN]|Myosin regulatory light chain 2, ventricular/cardiac muscle isoform OS=Bos taurus GN=MYL2 PE=4 SV=1 - [F1ME15_BOVIN]|NAPEPLD protein OS=Bos taurus GN=NAPEPLD PE=2 SV=1 - [Q29RP6_BOVIN]	F1ME15	2	702.872	1404.74
C9	3.49	1	0	1	High	Unambiguous	GADPEETILNAFK	Myosin regulatory light chain 2, ventricular/cardiac muscle isoform OS=Bos taurus GN=MYL2 PE=1 SV=1 - [MLRV_BOVIN]|Myosin regulatory light chain 2, ventricular/cardiac muscle isoform OS=Bos taurus GN=MYL2 PE=4 SV=1 - [F1ME15_BOVIN]|NAPEPLD protein OS=Bos taurus GN=NAPEPLD PE=2 SV=1 - [Q29RP6_BOVIN]	F1ME15	2	702.872	1404.74
C9	3.48	1	0	1	High	Unambiguous	GADPEETILNAFK	Myosin regulatory light chain 2, ventricular/cardiac muscle isoform OS=Bos taurus GN=MYL2 PE=1 SV=1 - [MLRV_BOVIN]|Myosin regulatory light chain 2, ventricular/cardiac muscle isoform OS=Bos taurus GN=MYL2 PE=4 SV=1 - [F1ME15_BOVIN]|NAPEPLD protein OS=Bos taurus GN=NAPEPLD PE=2 SV=1 - [Q29RP6_BOVIN]	F1ME15	2	702.87	1404.74
C9	3.51	1	0	1	High	Unambiguous	GADPEETILNAFK	Myosin regulatory light chain 2, ventricular/cardiac muscle isoform OS=Bos taurus GN=MYL2 PE=1 SV=1 - [MLRV_BOVIN]|Myosin regulatory light chain 2, ventricular/cardiac muscle isoform OS=Bos taurus GN=MYL2 PE=4 SV=1 - [F1ME15_BOVIN]|NAPEPLD protein OS=Bos taurus GN=NAPEPLD PE=2 SV=1 - [Q29RP6_BOVIN]	F1ME15	2	702.871	1404.74
C9	3.62	1	0	1	High	Unambiguous	GADPEETILNAFK	Myosin regulatory light chain 2, ventricular/cardiac muscle isoform OS=Bos taurus GN=MYL2 PE=1 SV=1 - [MLRV_BOVIN]|Myosin regulatory light chain 2, ventricular/cardiac muscle isoform OS=Bos taurus GN=MYL2 PE=4 SV=1 - [F1ME15_BOVIN]|NAPEPLD protein OS=Bos taurus GN=NAPEPLD PE=2 SV=1 - [Q29RP6_BOVIN]	F1ME15	2	702.87	1404.73
C9	3.8	1	0	1	High	Unambiguous	GADPEETILNAFK	Myosin regulatory light chain 2, ventricular/cardiac muscle isoform OS=Bos taurus GN=MYL2 PE=1 SV=1 - [MLRV_BOVIN]|Myosin regulatory light chain 2, ventricular/cardiac muscle isoform OS=Bos taurus GN=MYL2 PE=4 SV=1 - [F1ME15_BOVIN]|NAPEPLD protein OS=Bos taurus GN=NAPEPLD PE=2 SV=1 - [Q29RP6_BOVIN]	F1ME15	2	702.871	1404.74
C9	3.34	1	0	1	High	Unambiguous	GADPEETILNAFK	Myosin regulatory light chain 2, ventricular/cardiac muscle isoform OS=Bos taurus GN=MYL2 PE=1 SV=1 - [MLRV_BOVIN]|Myosin regulatory light chain 2, ventricular/cardiac muscle isoform OS=Bos taurus GN=MYL2 PE=4 SV=1 - [F1ME15_BOVIN]|NAPEPLD protein OS=Bos taurus GN=NAPEPLD PE=2 SV=1 - [Q29RP6_BOVIN]	F1ME15	2	702.872	1404.73
C9	3.46	1	0	1	High	Unambiguous	GADPEETILNAFK	Myosin regulatory light chain 2, ventricular/cardiac muscle isoform OS=Bos taurus GN=MYL2 PE=1 SV=1 - [MLRV_BOVIN]|Myosin regulatory light chain 2, ventricular/cardiac muscle isoform OS=Bos taurus GN=MYL2 PE=4 SV=1 - [F1ME15_BOVIN]|NAPEPLD protein OS=Bos taurus GN=NAPEPLD PE=2 SV=1 - [Q29RP6_BOVIN]	F1ME15	2	702.87	1404.73
C9	3.25	1	0	1	High	Unambiguous	GADPEETILNAFK	Myosin regulatory light chain 2, ventricular/cardiac muscle isoform OS=Bos taurus GN=MYL2 PE=1 SV=1 - [MLRV_BOVIN]|Myosin regulatory light chain 2, ventricular/cardiac muscle isoform OS=Bos taurus GN=MYL2 PE=4 SV=1 - [F1ME15_BOVIN]|NAPEPLD protein OS=Bos taurus GN=NAPEPLD PE=2 SV=1 - [Q29RP6_BOVIN]	F1ME15	2	702.871	1404.73
C9	3.33	1	0	1	High	Unambiguous	GADPEETILNAFK	Myosin regulatory light chain 2, ventricular/cardiac muscle isoform OS=Bos taurus GN=MYL2 PE=1 SV=1 - [MLRV_BOVIN]|Myosin regulatory light chain 2, ventricular/cardiac muscle isoform OS=Bos taurus GN=MYL2 PE=4 SV=1 - [F1ME15_BOVIN]|NAPEPLD protein OS=Bos taurus GN=NAPEPLD PE=2 SV=1 - [Q29RP6_BOVIN]	F1ME15	2	702.87	1404.73
C9	3.16	1	0	1	High	Unambiguous	GADPEETILNAFK	Myosin regulatory light chain 2, ventricular/cardiac muscle isoform OS=Bos taurus GN=MYL2 PE=1 SV=1 - [MLRV_BOVIN]|Myosin regulatory light chain 2, ventricular/cardiac muscle isoform OS=Bos taurus GN=MYL2 PE=4 SV=1 - [F1ME15_BOVIN]|NAPEPLD protein OS=Bos taurus GN=NAPEPLD PE=2 SV=1 - [Q29RP6_BOVIN]	F1ME15	2	702.872	1404.73
C9	3.19	1	0	1	High	Unambiguous	GADPEETILNAFK	Myosin regulatory light chain 2, ventricular/cardiac muscle isoform OS=Bos taurus GN=MYL2 PE=1 SV=1 - [MLRV_BOVIN]|Myosin regulatory light chain 2, ventricular/cardiac muscle isoform OS=Bos taurus GN=MYL2 PE=4 SV=1 - [F1ME15_BOVIN]|NAPEPLD protein OS=Bos taurus GN=NAPEPLD PE=2 SV=1 - [Q29RP6_BOVIN]	F1ME15	2	702.871	1404.74
C9	3.14	1	0	1	High	Unambiguous	GADPEETILNAFK	Myosin regulatory light chain 2, ventricular/cardiac muscle isoform OS=Bos taurus GN=MYL2 PE=1 SV=1 - [MLRV_BOVIN]|Myosin regulatory light chain 2, ventricular/cardiac muscle isoform OS=Bos taurus GN=MYL2 PE=4 SV=1 - [F1ME15_BOVIN]|NAPEPLD protein OS=Bos taurus GN=NAPEPLD PE=2 SV=1 - [Q29RP6_BOVIN]	F1ME15	2	702.87	1404.73
C9	3.17	1	0	1	High	Unambiguous	GADPEETILNAFK	Myosin regulatory light chain 2, ventricular/cardiac muscle isoform OS=Bos taurus GN=MYL2 PE=1 SV=1 - [MLRV_BOVIN]|Myosin regulatory light chain 2, ventricular/cardiac muscle isoform OS=Bos taurus GN=MYL2 PE=4 SV=1 - [F1ME15_BOVIN]|NAPEPLD protein OS=Bos taurus GN=NAPEPLD PE=2 SV=1 - [Q29RP6_BOVIN]	F1ME15	2	702.871	1404.73
C9	3.06	1	0	1	High	Unambiguous	GADPEETILNAFK	Myosin regulatory light chain 2, ventricular/cardiac muscle isoform OS=Bos taurus GN=MYL2 PE=1 SV=1 - [MLRV_BOVIN]|Myosin regulatory light chain 2, ventricular/cardiac muscle isoform OS=Bos taurus GN=MYL2 PE=4 SV=1 - [F1ME15_BOVIN]|NAPEPLD protein OS=Bos taurus GN=NAPEPLD PE=2 SV=1 - [Q29RP6_BOVIN]	F1ME15	2	702.871	1404.73
C9	3.41	1	0	1	High	Unambiguous	GADPEETILNAFK	Myosin regulatory light chain 2, ventricular/cardiac muscle isoform OS=Bos taurus GN=MYL2 PE=1 SV=1 - [MLRV_BOVIN]|Myosin regulatory light chain 2, ventricular/cardiac muscle isoform OS=Bos taurus GN=MYL2 PE=4 SV=1 - [F1ME15_BOVIN]|NAPEPLD protein OS=Bos taurus GN=NAPEPLD PE=2 SV=1 - [Q29RP6_BOVIN]	F1ME15	2	702.871	1404.73
C9	3.14	1	0	1	High	Unambiguous	GADPEETILNAFK	Myosin regulatory light chain 2, ventricular/cardiac muscle isoform OS=Bos taurus GN=MYL2 PE=1 SV=1 - [MLRV_BOVIN]|Myosin regulatory light chain 2, ventricular/cardiac muscle isoform OS=Bos taurus GN=MYL2 PE=4 SV=1 - [F1ME15_BOVIN]|NAPEPLD protein OS=Bos taurus GN=NAPEPLD PE=2 SV=1 - [Q29RP6_BOVIN]	F1ME15	2	702.87	1404.73
C9	3.43	1	0	1	High	Unambiguous	GADPEETILNAFK	Myosin regulatory light chain 2, ventricular/cardiac muscle isoform OS=Bos taurus GN=MYL2 PE=1 SV=1 - [MLRV_BOVIN]|Myosin regulatory light chain 2, ventricular/cardiac muscle isoform OS=Bos taurus GN=MYL2 PE=4 SV=1 - [F1ME15_BOVIN]|NAPEPLD protein OS=Bos taurus GN=NAPEPLD PE=2 SV=1 - [Q29RP6_BOVIN]	F1ME15	2	702.87	1404.73
C9	3.48	1	0	1	High	Unambiguous	GADPEETILNAFK	Myosin regulatory light chain 2, ventricular/cardiac muscle isoform OS=Bos taurus GN=MYL2 PE=1 SV=1 - [MLRV_BOVIN]|Myosin regulatory light chain 2, ventricular/cardiac muscle isoform OS=Bos taurus GN=MYL2 PE=4 SV=1 - [F1ME15_BOVIN]|NAPEPLD protein OS=Bos taurus GN=NAPEPLD PE=2 SV=1 - [Q29RP6_BOVIN]	F1ME15	2	702.871	1404.73
C9	3.29	1	0	1	High	Unambiguous	GADPEETILNAFK	Myosin regulatory light chain 2, ventricular/cardiac muscle isoform OS=Bos taurus GN=MYL2 PE=1 SV=1 - [MLRV_BOVIN]|Myosin regulatory light chain 2, ventricular/cardiac muscle isoform OS=Bos taurus GN=MYL2 PE=4 SV=1 - [F1ME15_BOVIN]|NAPEPLD protein OS=Bos taurus GN=NAPEPLD PE=2 SV=1 - [Q29RP6_BOVIN]	F1ME15	2	702.87	1404.73
C9	3.39	1	0	1	High	Unambiguous	GADPEETILNAFK	Myosin regulatory light chain 2, ventricular/cardiac muscle isoform OS=Bos taurus GN=MYL2 PE=1 SV=1 - [MLRV_BOVIN]|Myosin regulatory light chain 2, ventricular/cardiac muscle isoform OS=Bos taurus GN=MYL2 PE=4 SV=1 - [F1ME15_BOVIN]|NAPEPLD protein OS=Bos taurus GN=NAPEPLD PE=2 SV=1 - [Q29RP6_BOVIN]	F1ME15	2	702.87	1404.73
C9	3.43	1	0	1	High	Unambiguous	GADPEETILNAFK	Myosin regulatory light chain 2, ventricular/cardiac muscle isoform OS=Bos taurus GN=MYL2 PE=1 SV=1 - [MLRV_BOVIN]|Myosin regulatory light chain 2, ventricular/cardiac muscle isoform OS=Bos taurus GN=MYL2 PE=4 SV=1 - [F1ME15_BOVIN]|NAPEPLD protein OS=Bos taurus GN=NAPEPLD PE=2 SV=1 - [Q29RP6_BOVIN]	F1ME15	2	702.871	1404.73
C9	3.3	1	0	1	High	Unambiguous	GADPEETILNAFK	Myosin regulatory light chain 2, ventricular/cardiac muscle isoform OS=Bos taurus GN=MYL2 PE=1 SV=1 - [MLRV_BOVIN]|Myosin regulatory light chain 2, ventricular/cardiac muscle isoform OS=Bos taurus GN=MYL2 PE=4 SV=1 - [F1ME15_BOVIN]|NAPEPLD protein OS=Bos taurus GN=NAPEPLD PE=2 SV=1 - [Q29RP6_BOVIN]	F1ME15	2	702.87	1404.74
C9	3.34	1	0	1	High	Unambiguous	GADPEETILNAFK	Myosin regulatory light chain 2, ventricular/cardiac muscle isoform OS=Bos taurus GN=MYL2 PE=1 SV=1 - [MLRV_BOVIN]|Myosin regulatory light chain 2, ventricular/cardiac muscle isoform OS=Bos taurus GN=MYL2 PE=4 SV=1 - [F1ME15_BOVIN]|NAPEPLD protein OS=Bos taurus GN=NAPEPLD PE=2 SV=1 - [Q29RP6_BOVIN]	F1ME15	2	702.87	1404.73
C9	3.25	1	0	1	High	Unambiguous	GADPEETILNAFK	Myosin regulatory light chain 2, ventricular/cardiac muscle isoform OS=Bos taurus GN=MYL2 PE=1 SV=1 - [MLRV_BOVIN]|Myosin regulatory light chain 2, ventricular/cardiac muscle isoform OS=Bos taurus GN=MYL2 PE=4 SV=1 - [F1ME15_BOVIN]|NAPEPLD protein OS=Bos taurus GN=NAPEPLD PE=2 SV=1 - [Q29RP6_BOVIN]	F1ME15	2	702.871	1404.73
C9	3.28	1	0	1	High	Unambiguous	GADPEETILNAFK	Myosin regulatory light chain 2, ventricular/cardiac muscle isoform OS=Bos taurus GN=MYL2 PE=1 SV=1 - [MLRV_BOVIN]|Myosin regulatory light chain 2, ventricular/cardiac muscle isoform OS=Bos taurus GN=MYL2 PE=4 SV=1 - [F1ME15_BOVIN]|NAPEPLD protein OS=Bos taurus GN=NAPEPLD PE=2 SV=1 - [Q29RP6_BOVIN]	F1ME15	2	702.87	1404.73
C9	3.27	1	0	1	High	Unambiguous	GADPEETILNAFK	Myosin regulatory light chain 2, ventricular/cardiac muscle isoform OS=Bos taurus GN=MYL2 PE=1 SV=1 - [MLRV_BOVIN]|Myosin regulatory light chain 2, ventricular/cardiac muscle isoform OS=Bos taurus GN=MYL2 PE=4 SV=1 - [F1ME15_BOVIN]|NAPEPLD protein OS=Bos taurus GN=NAPEPLD PE=2 SV=1 - [Q29RP6_BOVIN]	F1ME15	2	702.871	1404.73
C9	3.35	1	0	1	High	Unambiguous	GADPEETILNAFK	Myosin regulatory light chain 2, ventricular/cardiac muscle isoform OS=Bos taurus GN=MYL2 PE=1 SV=1 - [MLRV_BOVIN]|Myosin regulatory light chain 2, ventricular/cardiac muscle isoform OS=Bos taurus GN=MYL2 PE=4 SV=1 - [F1ME15_BOVIN]|NAPEPLD protein OS=Bos taurus GN=NAPEPLD PE=2 SV=1 - [Q29RP6_BOVIN]	F1ME15	2	702.87	1404.73
C9	3.3	1	0	1	High	Unambiguous	GADPEETILNAFK	Myosin regulatory light chain 2, ventricular/cardiac muscle isoform OS=Bos taurus GN=MYL2 PE=1 SV=1 - [MLRV_BOVIN]|Myosin regulatory light chain 2, ventricular/cardiac muscle isoform OS=Bos taurus GN=MYL2 PE=4 SV=1 - [F1ME15_BOVIN]|NAPEPLD protein OS=Bos taurus GN=NAPEPLD PE=2 SV=1 - [Q29RP6_BOVIN]	F1ME15	2	702.87	1404.73
C9	3.23	1	0	1	High	Unambiguous	GADPEETILNAFK	Myosin regulatory light chain 2, ventricular/cardiac muscle isoform OS=Bos taurus GN=MYL2 PE=1 SV=1 - [MLRV_BOVIN]|Myosin regulatory light chain 2, ventricular/cardiac muscle isoform OS=Bos taurus GN=MYL2 PE=4 SV=1 - [F1ME15_BOVIN]|NAPEPLD protein OS=Bos taurus GN=NAPEPLD PE=2 SV=1 - [Q29RP6_BOVIN]	F1ME15	2	702.871	1404.73
C9	3.21	1	0	1	High	Unambiguous	GADPEETILNAFK	Myosin regulatory light chain 2, ventricular/cardiac muscle isoform OS=Bos taurus GN=MYL2 PE=1 SV=1 - [MLRV_BOVIN]|Myosin regulatory light chain 2, ventricular/cardiac muscle isoform OS=Bos taurus GN=MYL2 PE=4 SV=1 - [F1ME15_BOVIN]|NAPEPLD protein OS=Bos taurus GN=NAPEPLD PE=2 SV=1 - [Q29RP6_BOVIN]	F1ME15	2	702.871	1404.74
C9	3.37	1	0	1	High	Unambiguous	GADPEETILNAFK	Myosin regulatory light chain 2, ventricular/cardiac muscle isoform OS=Bos taurus GN=MYL2 PE=1 SV=1 - [MLRV_BOVIN]|Myosin regulatory light chain 2, ventricular/cardiac muscle isoform OS=Bos taurus GN=MYL2 PE=4 SV=1 - [F1ME15_BOVIN]|NAPEPLD protein OS=Bos taurus GN=NAPEPLD PE=2 SV=1 - [Q29RP6_BOVIN]	F1ME15	2	702.87	1404.73
C9	3.58	1	0	1	High	Unambiguous	GADPEETILNAFK	Myosin regulatory light chain 2, ventricular/cardiac muscle isoform OS=Bos taurus GN=MYL2 PE=1 SV=1 - [MLRV_BOVIN]|Myosin regulatory light chain 2, ventricular/cardiac muscle isoform OS=Bos taurus GN=MYL2 PE=4 SV=1 - [F1ME15_BOVIN]|NAPEPLD protein OS=Bos taurus GN=NAPEPLD PE=2 SV=1 - [Q29RP6_BOVIN]	F1ME15	2	702.871	1404.73
C9	3.54	1	0	1	High	Unambiguous	GADPEETILNAFK	Myosin regulatory light chain 2, ventricular/cardiac muscle isoform OS=Bos taurus GN=MYL2 PE=1 SV=1 - [MLRV_BOVIN]|Myosin regulatory light chain 2, ventricular/cardiac muscle isoform OS=Bos taurus GN=MYL2 PE=4 SV=1 - [F1ME15_BOVIN]|NAPEPLD protein OS=Bos taurus GN=NAPEPLD PE=2 SV=1 - [Q29RP6_BOVIN]	F1ME15	2	702.871	1404.73
C9	3.03	1	0	1	High	Unambiguous	GADPEETILNAFK	Myosin regulatory light chain 2, ventricular/cardiac muscle isoform OS=Bos taurus GN=MYL2 PE=1 SV=1 - [MLRV_BOVIN]|Myosin regulatory light chain 2, ventricular/cardiac muscle isoform OS=Bos taurus GN=MYL2 PE=4 SV=1 - [F1ME15_BOVIN]|NAPEPLD protein OS=Bos taurus GN=NAPEPLD PE=2 SV=1 - [Q29RP6_BOVIN]	F1ME15	2	702.87	1404.73
C9	3.24	1	0	1	High	Unambiguous	GADPEETILNAFK	Myosin regulatory light chain 2, ventricular/cardiac muscle isoform OS=Bos taurus GN=MYL2 PE=1 SV=1 - [MLRV_BOVIN]|Myosin regulatory light chain 2, ventricular/cardiac muscle isoform OS=Bos taurus GN=MYL2 PE=4 SV=1 - [F1ME15_BOVIN]|NAPEPLD protein OS=Bos taurus GN=NAPEPLD PE=2 SV=1 - [Q29RP6_BOVIN]	F1ME15	2	702.871	1404.73
C9	3.19	1	0	1	High	Unambiguous	GADPEETILNAFK	Myosin regulatory light chain 2, ventricular/cardiac muscle isoform OS=Bos taurus GN=MYL2 PE=1 SV=1 - [MLRV_BOVIN]|Myosin regulatory light chain 2, ventricular/cardiac muscle isoform OS=Bos taurus GN=MYL2 PE=4 SV=1 - [F1ME15_BOVIN]|NAPEPLD protein OS=Bos taurus GN=NAPEPLD PE=2 SV=1 - [Q29RP6_BOVIN]	F1ME15	2	702.87	1404.73
C9	3.29	1	0	1	High	Unambiguous	GADPEETILNAFK	Myosin regulatory light chain 2, ventricular/cardiac muscle isoform OS=Bos taurus GN=MYL2 PE=1 SV=1 - [MLRV_BOVIN]|Myosin regulatory light chain 2, ventricular/cardiac muscle isoform OS=Bos taurus GN=MYL2 PE=4 SV=1 - [F1ME15_BOVIN]|NAPEPLD protein OS=Bos taurus GN=NAPEPLD PE=2 SV=1 - [Q29RP6_BOVIN]	F1ME15	2	702.871	1404.73
C9	3.18	1	0	1	High	Unambiguous	GADPEETILNAFK	Myosin regulatory light chain 2, ventricular/cardiac muscle isoform OS=Bos taurus GN=MYL2 PE=1 SV=1 - [MLRV_BOVIN]|Myosin regulatory light chain 2, ventricular/cardiac muscle isoform OS=Bos taurus GN=MYL2 PE=4 SV=1 - [F1ME15_BOVIN]|NAPEPLD protein OS=Bos taurus GN=NAPEPLD PE=2 SV=1 - [Q29RP6_BOVIN]	F1ME15	2	702.87	1404.73
C9	3.28	1	0	1	High	Unambiguous	GADPEETILNAFK	Myosin regulatory light chain 2, ventricular/cardiac muscle isoform OS=Bos taurus GN=MYL2 PE=1 SV=1 - [MLRV_BOVIN]|Myosin regulatory light chain 2, ventricular/cardiac muscle isoform OS=Bos taurus GN=MYL2 PE=4 SV=1 - [F1ME15_BOVIN]|NAPEPLD protein OS=Bos taurus GN=NAPEPLD PE=2 SV=1 - [Q29RP6_BOVIN]	F1ME15	2	702.87	1404.73
C9	3.26	1	0	1	High	Unambiguous	GADPEETILNAFK	Myosin regulatory light chain 2, ventricular/cardiac muscle isoform OS=Bos taurus GN=MYL2 PE=1 SV=1 - [MLRV_BOVIN]|Myosin regulatory light chain 2, ventricular/cardiac muscle isoform OS=Bos taurus GN=MYL2 PE=4 SV=1 - [F1ME15_BOVIN]|NAPEPLD protein OS=Bos taurus GN=NAPEPLD PE=2 SV=1 - [Q29RP6_BOVIN]	F1ME15	2	702.87	1404.73
C9	3.08	1	0	1	High	Unambiguous	GADPEETILNAFK	Myosin regulatory light chain 2, ventricular/cardiac muscle isoform OS=Bos taurus GN=MYL2 PE=1 SV=1 - [MLRV_BOVIN]|Myosin regulatory light chain 2, ventricular/cardiac muscle isoform OS=Bos taurus GN=MYL2 PE=4 SV=1 - [F1ME15_BOVIN]|NAPEPLD protein OS=Bos taurus GN=NAPEPLD PE=2 SV=1 - [Q29RP6_BOVIN]	F1ME15	2	702.871	1404.73
C9	3.47	1	0	1	High	Unambiguous	GADPEETILNAFK	Myosin regulatory light chain 2, ventricular/cardiac muscle isoform OS=Bos taurus GN=MYL2 PE=1 SV=1 - [MLRV_BOVIN]|Myosin regulatory light chain 2, ventricular/cardiac muscle isoform OS=Bos taurus GN=MYL2 PE=4 SV=1 - [F1ME15_BOVIN]|NAPEPLD protein OS=Bos taurus GN=NAPEPLD PE=2 SV=1 - [Q29RP6_BOVIN]	F1ME15	2	702.871	1404.73
C9	3.24	1	0	1	High	Unambiguous	GADPEETILNAFK	Myosin regulatory light chain 2, ventricular/cardiac muscle isoform OS=Bos taurus GN=MYL2 PE=1 SV=1 - [MLRV_BOVIN]|Myosin regulatory light chain 2, ventricular/cardiac muscle isoform OS=Bos taurus GN=MYL2 PE=4 SV=1 - [F1ME15_BOVIN]|NAPEPLD protein OS=Bos taurus GN=NAPEPLD PE=2 SV=1 - [Q29RP6_BOVIN]	F1ME15	2	702.87	1404.73
C9	3.19	1	0	1	High	Unambiguous	GADPEETILNAFK	Myosin regulatory light chain 2, ventricular/cardiac muscle isoform OS=Bos taurus GN=MYL2 PE=1 SV=1 - [MLRV_BOVIN]|Myosin regulatory light chain 2, ventricular/cardiac muscle isoform OS=Bos taurus GN=MYL2 PE=4 SV=1 - [F1ME15_BOVIN]|NAPEPLD protein OS=Bos taurus GN=NAPEPLD PE=2 SV=1 - [Q29RP6_BOVIN]	F1ME15	2	702.871	1404.74
C9	3.29	1	0	1	High	Unambiguous	GADPEETILNAFK	Myosin regulatory light chain 2, ventricular/cardiac muscle isoform OS=Bos taurus GN=MYL2 PE=1 SV=1 - [MLRV_BOVIN]|Myosin regulatory light chain 2, ventricular/cardiac muscle isoform OS=Bos taurus GN=MYL2 PE=4 SV=1 - [F1ME15_BOVIN]|NAPEPLD protein OS=Bos taurus GN=NAPEPLD PE=2 SV=1 - [Q29RP6_BOVIN]	F1ME15	2	702.871	1404.73
C9	3.06	1	0	1	High	Unambiguous	GADPEETILNAFK	Myosin regulatory light chain 2, ventricular/cardiac muscle isoform OS=Bos taurus GN=MYL2 PE=1 SV=1 - [MLRV_BOVIN]|Myosin regulatory light chain 2, ventricular/cardiac muscle isoform OS=Bos taurus GN=MYL2 PE=4 SV=1 - [F1ME15_BOVIN]|NAPEPLD protein OS=Bos taurus GN=NAPEPLD PE=2 SV=1 - [Q29RP6_BOVIN]	F1ME15	2	702.87	1404.73
C9	3.27	1	0	1	High	Unambiguous	GADPEETILNAFK	Myosin regulatory light chain 2, ventricular/cardiac muscle isoform OS=Bos taurus GN=MYL2 PE=1 SV=1 - [MLRV_BOVIN]|Myosin regulatory light chain 2, ventricular/cardiac muscle isoform OS=Bos taurus GN=MYL2 PE=4 SV=1 - [F1ME15_BOVIN]|NAPEPLD protein OS=Bos taurus GN=NAPEPLD PE=2 SV=1 - [Q29RP6_BOVIN]	F1ME15	2	702.872	1404.73
C9	2.91	1	0	1	High	Unambiguous	GADPEETILNAFK	Myosin regulatory light chain 2, ventricular/cardiac muscle isoform OS=Bos taurus GN=MYL2 PE=1 SV=1 - [MLRV_BOVIN]|Myosin regulatory light chain 2, ventricular/cardiac muscle isoform OS=Bos taurus GN=MYL2 PE=4 SV=1 - [F1ME15_BOVIN]|NAPEPLD protein OS=Bos taurus GN=NAPEPLD PE=2 SV=1 - [Q29RP6_BOVIN]	F1ME15	2	702.87	1404.74
C9	2.89	1	0	1	High	Unambiguous	GADPEETILNAFK	Myosin regulatory light chain 2, ventricular/cardiac muscle isoform OS=Bos taurus GN=MYL2 PE=1 SV=1 - [MLRV_BOVIN]|Myosin regulatory light chain 2, ventricular/cardiac muscle isoform OS=Bos taurus GN=MYL2 PE=4 SV=1 - [F1ME15_BOVIN]|NAPEPLD protein OS=Bos taurus GN=NAPEPLD PE=2 SV=1 - [Q29RP6_BOVIN]	F1ME15	2	702.871	1404.73
C9	3.15	1	0	1	High	Unambiguous	GADPEETILNAFK	Myosin regulatory light chain 2, ventricular/cardiac muscle isoform OS=Bos taurus GN=MYL2 PE=1 SV=1 - [MLRV_BOVIN]|Myosin regulatory light chain 2, ventricular/cardiac muscle isoform OS=Bos taurus GN=MYL2 PE=4 SV=1 - [F1ME15_BOVIN]|NAPEPLD protein OS=Bos taurus GN=NAPEPLD PE=2 SV=1 - [Q29RP6_BOVIN]	F1ME15	2	702.87	1404.73
C9	3.07	1	0	1	High	Unambiguous	GADPEETILNAFK	Myosin regulatory light chain 2, ventricular/cardiac muscle isoform OS=Bos taurus GN=MYL2 PE=1 SV=1 - [MLRV_BOVIN]|Myosin regulatory light chain 2, ventricular/cardiac muscle isoform OS=Bos taurus GN=MYL2 PE=4 SV=1 - [F1ME15_BOVIN]|NAPEPLD protein OS=Bos taurus GN=NAPEPLD PE=2 SV=1 - [Q29RP6_BOVIN]	F1ME15	2	702.87	1404.74
C9	2.9	1	0	1	High	Unambiguous	GADPEETILNAFK	Myosin regulatory light chain 2, ventricular/cardiac muscle isoform OS=Bos taurus GN=MYL2 PE=1 SV=1 - [MLRV_BOVIN]|Myosin regulatory light chain 2, ventricular/cardiac muscle isoform OS=Bos taurus GN=MYL2 PE=4 SV=1 - [F1ME15_BOVIN]|NAPEPLD protein OS=Bos taurus GN=NAPEPLD PE=2 SV=1 - [Q29RP6_BOVIN]	F1ME15	2	702.87	1404.74
C9	2.94	1	0	1	High	Unambiguous	GADPEETILNAFK	Myosin regulatory light chain 2, ventricular/cardiac muscle isoform OS=Bos taurus GN=MYL2 PE=1 SV=1 - [MLRV_BOVIN]|Myosin regulatory light chain 2, ventricular/cardiac muscle isoform OS=Bos taurus GN=MYL2 PE=4 SV=1 - [F1ME15_BOVIN]|NAPEPLD protein OS=Bos taurus GN=NAPEPLD PE=2 SV=1 - [Q29RP6_BOVIN]	F1ME15	2	702.87	1404.74
C9	2.98	1	0	1	High	Unambiguous	GADPEETILNAFK	Myosin regulatory light chain 2, ventricular/cardiac muscle isoform OS=Bos taurus GN=MYL2 PE=1 SV=1 - [MLRV_BOVIN]|Myosin regulatory light chain 2, ventricular/cardiac muscle isoform OS=Bos taurus GN=MYL2 PE=4 SV=1 - [F1ME15_BOVIN]|NAPEPLD protein OS=Bos taurus GN=NAPEPLD PE=2 SV=1 - [Q29RP6_BOVIN]	F1ME15	2	702.871	1404.74
C9	3.18	1	0	1	High	Unambiguous	GADPEETILNAFK	Myosin regulatory light chain 2, ventricular/cardiac muscle isoform OS=Bos taurus GN=MYL2 PE=1 SV=1 - [MLRV_BOVIN]|Myosin regulatory light chain 2, ventricular/cardiac muscle isoform OS=Bos taurus GN=MYL2 PE=4 SV=1 - [F1ME15_BOVIN]|NAPEPLD protein OS=Bos taurus GN=NAPEPLD PE=2 SV=1 - [Q29RP6_BOVIN]	F1ME15	2	702.87	1404.73
C9	2.93	1	0	1	High	Unambiguous	LKGADPEETILNAFK	Myosin regulatory light chain 2, ventricular/cardiac muscle isoform OS=Bos taurus GN=MYL2 PE=1 SV=1 - [MLRV_BOVIN]|Myosin regulatory light chain 2, ventricular/cardiac muscle isoform OS=Bos taurus GN=MYL2 PE=4 SV=1 - [F1ME15_BOVIN]|NAPEPLD protein OS=Bos taurus GN=NAPEPLD PE=2 SV=1 - [Q29RP6_BOVIN]	F1ME15	2	823.444	1645.88
C9	4.19	1	0	1	High	Unambiguous	LKGADPEETILNAFK	Myosin regulatory light chain 2, ventricular/cardiac muscle isoform OS=Bos taurus GN=MYL2 PE=1 SV=1 - [MLRV_BOVIN]|Myosin regulatory light chain 2, ventricular/cardiac muscle isoform OS=Bos taurus GN=MYL2 PE=4 SV=1 - [F1ME15_BOVIN]|NAPEPLD protein OS=Bos taurus GN=NAPEPLD PE=2 SV=1 - [Q29RP6_BOVIN]	F1ME15	2	823.444	1645.88
C9	4	1	0	1	High	Unambiguous	LKGADPEETILNAFK	Myosin regulatory light chain 2, ventricular/cardiac muscle isoform OS=Bos taurus GN=MYL2 PE=1 SV=1 - [MLRV_BOVIN]|Myosin regulatory light chain 2, ventricular/cardiac muscle isoform OS=Bos taurus GN=MYL2 PE=4 SV=1 - [F1ME15_BOVIN]|NAPEPLD protein OS=Bos taurus GN=NAPEPLD PE=2 SV=1 - [Q29RP6_BOVIN]	F1ME15	2	823.444	1645.88
C9	3.31	1	0	1	High	Unambiguous	LKGADPEETILNAFK	Myosin regulatory light chain 2, ventricular/cardiac muscle isoform OS=Bos taurus GN=MYL2 PE=1 SV=1 - [MLRV_BOVIN]|Myosin regulatory light chain 2, ventricular/cardiac muscle isoform OS=Bos taurus GN=MYL2 PE=4 SV=1 - [F1ME15_BOVIN]|NAPEPLD protein OS=Bos taurus GN=NAPEPLD PE=2 SV=1 - [Q29RP6_BOVIN]	F1ME15	2	823.444	1645.88
C9	3.17	0.0347	0	1	High	Ambiguous	LKGADPEETILNAFK	Myosin regulatory light chain 2, ventricular/cardiac muscle isoform OS=Bos taurus GN=MYL2 PE=1 SV=1 - [MLRV_BOVIN]|Myosin regulatory light chain 2, ventricular/cardiac muscle isoform OS=Bos taurus GN=MYL2 PE=4 SV=1 - [F1ME15_BOVIN]|NAPEPLD protein OS=Bos taurus GN=NAPEPLD PE=2 SV=1 - [Q29RP6_BOVIN]	F1ME15	2	823.444	1645.88
C9	3.33	1	0	1	High	Unambiguous	LKGADPEETILNAFK	Myosin regulatory light chain 2, ventricular/cardiac muscle isoform OS=Bos taurus GN=MYL2 PE=1 SV=1 - [MLRV_BOVIN]|Myosin regulatory light chain 2, ventricular/cardiac muscle isoform OS=Bos taurus GN=MYL2 PE=4 SV=1 - [F1ME15_BOVIN]|NAPEPLD protein OS=Bos taurus GN=NAPEPLD PE=2 SV=1 - [Q29RP6_BOVIN]	F1ME15	2	823.444	1645.88
C9	3.83	1	0	1	High	Unambiguous	LKGADPEETILNAFK	Myosin regulatory light chain 2, ventricular/cardiac muscle isoform OS=Bos taurus GN=MYL2 PE=1 SV=1 - [MLRV_BOVIN]|Myosin regulatory light chain 2, ventricular/cardiac muscle isoform OS=Bos taurus GN=MYL2 PE=4 SV=1 - [F1ME15_BOVIN]|NAPEPLD protein OS=Bos taurus GN=NAPEPLD PE=2 SV=1 - [Q29RP6_BOVIN]	F1ME15	2	823.444	1645.88
C9	3.42	1	0	1	High	Unambiguous	LKGADPEETILNAFK	Myosin regulatory light chain 2, ventricular/cardiac muscle isoform OS=Bos taurus GN=MYL2 PE=1 SV=1 - [MLRV_BOVIN]|Myosin regulatory light chain 2, ventricular/cardiac muscle isoform OS=Bos taurus GN=MYL2 PE=4 SV=1 - [F1ME15_BOVIN]|NAPEPLD protein OS=Bos taurus GN=NAPEPLD PE=2 SV=1 - [Q29RP6_BOVIN]	F1ME15	2	823.444	1645.88
C9	4.29	1	0	1	High	Unambiguous	LKGADPEETILNAFK	Myosin regulatory light chain 2, ventricular/cardiac muscle isoform OS=Bos taurus GN=MYL2 PE=1 SV=1 - [MLRV_BOVIN]|Myosin regulatory light chain 2, ventricular/cardiac muscle isoform OS=Bos taurus GN=MYL2 PE=4 SV=1 - [F1ME15_BOVIN]|NAPEPLD protein OS=Bos taurus GN=NAPEPLD PE=2 SV=1 - [Q29RP6_BOVIN]	F1ME15	2	823.444	1645.88
C9	4.72	1	0	1	High	Unambiguous	LKGADPEETILNAFK	Myosin regulatory light chain 2, ventricular/cardiac muscle isoform OS=Bos taurus GN=MYL2 PE=1 SV=1 - [MLRV_BOVIN]|Myosin regulatory light chain 2, ventricular/cardiac muscle isoform OS=Bos taurus GN=MYL2 PE=4 SV=1 - [F1ME15_BOVIN]|NAPEPLD protein OS=Bos taurus GN=NAPEPLD PE=2 SV=1 - [Q29RP6_BOVIN]	F1ME15	2	823.444	1645.88
C9	3.19	1	0	1	High	Unambiguous	LKGADPEETILNAFK	Myosin regulatory light chain 2, ventricular/cardiac muscle isoform OS=Bos taurus GN=MYL2 PE=1 SV=1 - [MLRV_BOVIN]|Myosin regulatory light chain 2, ventricular/cardiac muscle isoform OS=Bos taurus GN=MYL2 PE=4 SV=1 - [F1ME15_BOVIN]|NAPEPLD protein OS=Bos taurus GN=NAPEPLD PE=2 SV=1 - [Q29RP6_BOVIN]	F1ME15	2	823.444	1645.88
C9	3.18	1	0	1	High	Unambiguous	LKGADPEETILNAFK	Myosin regulatory light chain 2, ventricular/cardiac muscle isoform OS=Bos taurus GN=MYL2 PE=1 SV=1 - [MLRV_BOVIN]|Myosin regulatory light chain 2, ventricular/cardiac muscle isoform OS=Bos taurus GN=MYL2 PE=4 SV=1 - [F1ME15_BOVIN]|NAPEPLD protein OS=Bos taurus GN=NAPEPLD PE=2 SV=1 - [Q29RP6_BOVIN]	F1ME15	2	823.444	1645.88
C9	3.1	1	0	1	High	Unambiguous	LKGADPEETILNAFK	Myosin regulatory light chain 2, ventricular/cardiac muscle isoform OS=Bos taurus GN=MYL2 PE=1 SV=1 - [MLRV_BOVIN]|Myosin regulatory light chain 2, ventricular/cardiac muscle isoform OS=Bos taurus GN=MYL2 PE=4 SV=1 - [F1ME15_BOVIN]|NAPEPLD protein OS=Bos taurus GN=NAPEPLD PE=2 SV=1 - [Q29RP6_BOVIN]	F1ME15	2	823.444	1645.88
C9	4.24	1	0	1	High	Unambiguous	LKGADPEETILNAFK	Myosin regulatory light chain 2, ventricular/cardiac muscle isoform OS=Bos taurus GN=MYL2 PE=1 SV=1 - [MLRV_BOVIN]|Myosin regulatory light chain 2, ventricular/cardiac muscle isoform OS=Bos taurus GN=MYL2 PE=4 SV=1 - [F1ME15_BOVIN]|NAPEPLD protein OS=Bos taurus GN=NAPEPLD PE=2 SV=1 - [Q29RP6_BOVIN]	F1ME15	2	823.444	1645.88
C9	4.31	1	0	1	High	Unambiguous	LKGADPEETILNAFK	Myosin regulatory light chain 2, ventricular/cardiac muscle isoform OS=Bos taurus GN=MYL2 PE=1 SV=1 - [MLRV_BOVIN]|Myosin regulatory light chain 2, ventricular/cardiac muscle isoform OS=Bos taurus GN=MYL2 PE=4 SV=1 - [F1ME15_BOVIN]|NAPEPLD protein OS=Bos taurus GN=NAPEPLD PE=2 SV=1 - [Q29RP6_BOVIN]	F1ME15	2	823.444	1645.88
C9	3.2	1	0	1	High	Unambiguous	LKGADPEETILNAFK	Myosin regulatory light chain 2, ventricular/cardiac muscle isoform OS=Bos taurus GN=MYL2 PE=1 SV=1 - [MLRV_BOVIN]|Myosin regulatory light chain 2, ventricular/cardiac muscle isoform OS=Bos taurus GN=MYL2 PE=4 SV=1 - [F1ME15_BOVIN]|NAPEPLD protein OS=Bos taurus GN=NAPEPLD PE=2 SV=1 - [Q29RP6_BOVIN]	F1ME15	2	823.444	1645.88
C9	3.01	1	0	1	High	Unambiguous	LKGADPEETILNAFK	Myosin regulatory light chain 2, ventricular/cardiac muscle isoform OS=Bos taurus GN=MYL2 PE=1 SV=1 - [MLRV_BOVIN]|Myosin regulatory light chain 2, ventricular/cardiac muscle isoform OS=Bos taurus GN=MYL2 PE=4 SV=1 - [F1ME15_BOVIN]|NAPEPLD protein OS=Bos taurus GN=NAPEPLD PE=2 SV=1 - [Q29RP6_BOVIN]	F1ME15	2	823.444	1645.88
C9	4.49	1	0	1	High	Unambiguous	LKGADPEETILNAFK	Myosin regulatory light chain 2, ventricular/cardiac muscle isoform OS=Bos taurus GN=MYL2 PE=1 SV=1 - [MLRV_BOVIN]|Myosin regulatory light chain 2, ventricular/cardiac muscle isoform OS=Bos taurus GN=MYL2 PE=4 SV=1 - [F1ME15_BOVIN]|NAPEPLD protein OS=Bos taurus GN=NAPEPLD PE=2 SV=1 - [Q29RP6_BOVIN]	F1ME15	2	823.444	1645.88
C9	4.45	1	0	1	High	Unambiguous	LKGADPEETILNAFK	Myosin regulatory light chain 2, ventricular/cardiac muscle isoform OS=Bos taurus GN=MYL2 PE=1 SV=1 - [MLRV_BOVIN]|Myosin regulatory light chain 2, ventricular/cardiac muscle isoform OS=Bos taurus GN=MYL2 PE=4 SV=1 - [F1ME15_BOVIN]|NAPEPLD protein OS=Bos taurus GN=NAPEPLD PE=2 SV=1 - [Q29RP6_BOVIN]	F1ME15	2	823.444	1645.88
C9	4.49	1	0	1	High	Unambiguous	LKGADPEETILNAFK	Myosin regulatory light chain 2, ventricular/cardiac muscle isoform OS=Bos taurus GN=MYL2 PE=1 SV=1 - [MLRV_BOVIN]|Myosin regulatory light chain 2, ventricular/cardiac muscle isoform OS=Bos taurus GN=MYL2 PE=4 SV=1 - [F1ME15_BOVIN]|NAPEPLD protein OS=Bos taurus GN=NAPEPLD PE=2 SV=1 - [Q29RP6_BOVIN]	F1ME15	2	823.444	1645.88
C9	3.33	1	0	1	High	Unambiguous	LKGADPEETILNAFK	Myosin regulatory light chain 2, ventricular/cardiac muscle isoform OS=Bos taurus GN=MYL2 PE=1 SV=1 - [MLRV_BOVIN]|Myosin regulatory light chain 2, ventricular/cardiac muscle isoform OS=Bos taurus GN=MYL2 PE=4 SV=1 - [F1ME15_BOVIN]|NAPEPLD protein OS=Bos taurus GN=NAPEPLD PE=2 SV=1 - [Q29RP6_BOVIN]	F1ME15	2	823.444	1645.88
C9	3.38	1	0	1	High	Unambiguous	LKGADPEETILNAFK	Myosin regulatory light chain 2, ventricular/cardiac muscle isoform OS=Bos taurus GN=MYL2 PE=1 SV=1 - [MLRV_BOVIN]|Myosin regulatory light chain 2, ventricular/cardiac muscle isoform OS=Bos taurus GN=MYL2 PE=4 SV=1 - [F1ME15_BOVIN]|NAPEPLD protein OS=Bos taurus GN=NAPEPLD PE=2 SV=1 - [Q29RP6_BOVIN]	F1ME15	2	823.444	1645.88
C9	3.09		0.1069	2	High	Ambiguous	LKGADPEETILNAFK	Myosin regulatory light chain 2, ventricular/cardiac muscle isoform OS=Bos taurus GN=MYL2 PE=1 SV=1 - [MLRV_BOVIN]|Myosin regulatory light chain 2, ventricular/cardiac muscle isoform OS=Bos taurus GN=MYL2 PE=4 SV=1 - [F1ME15_BOVIN]|NAPEPLD protein OS=Bos taurus GN=NAPEPLD PE=2 SV=1 - [Q29RP6_BOVIN]	F1ME15	2	823.444	1645.88
C9	3.7	1	0	1	High	Unambiguous	LKGADPEETILNAFK	Myosin regulatory light chain 2, ventricular/cardiac muscle isoform OS=Bos taurus GN=MYL2 PE=1 SV=1 - [MLRV_BOVIN]|Myosin regulatory light chain 2, ventricular/cardiac muscle isoform OS=Bos taurus GN=MYL2 PE=4 SV=1 - [F1ME15_BOVIN]|NAPEPLD protein OS=Bos taurus GN=NAPEPLD PE=2 SV=1 - [Q29RP6_BOVIN]	F1ME15	2	823.444	1645.88
C9	3.93	1	0	1	High	Unambiguous	LKGADPEETILNAFK	Myosin regulatory light chain 2, ventricular/cardiac muscle isoform OS=Bos taurus GN=MYL2 PE=1 SV=1 - [MLRV_BOVIN]|Myosin regulatory light chain 2, ventricular/cardiac muscle isoform OS=Bos taurus GN=MYL2 PE=4 SV=1 - [F1ME15_BOVIN]|NAPEPLD protein OS=Bos taurus GN=NAPEPLD PE=2 SV=1 - [Q29RP6_BOVIN]	F1ME15	2	823.444	1645.88
C9	4.07	1	0	1	High	Unambiguous	LKGADPEETILNAFK	Myosin regulatory light chain 2, ventricular/cardiac muscle isoform OS=Bos taurus GN=MYL2 PE=1 SV=1 - [MLRV_BOVIN]|Myosin regulatory light chain 2, ventricular/cardiac muscle isoform OS=Bos taurus GN=MYL2 PE=4 SV=1 - [F1ME15_BOVIN]|NAPEPLD protein OS=Bos taurus GN=NAPEPLD PE=2 SV=1 - [Q29RP6_BOVIN]	F1ME15	2	823.444	1645.88
C9	4.04	1	0	1	High	Unambiguous	LKGADPEETILNAFK	Myosin regulatory light chain 2, ventricular/cardiac muscle isoform OS=Bos taurus GN=MYL2 PE=1 SV=1 - [MLRV_BOVIN]|Myosin regulatory light chain 2, ventricular/cardiac muscle isoform OS=Bos taurus GN=MYL2 PE=4 SV=1 - [F1ME15_BOVIN]|NAPEPLD protein OS=Bos taurus GN=NAPEPLD PE=2 SV=1 - [Q29RP6_BOVIN]	F1ME15	2	823.444	1645.88
C9	3	1	0	1	High	Unambiguous	LKGADPEETILNAFK	Myosin regulatory light chain 2, ventricular/cardiac muscle isoform OS=Bos taurus GN=MYL2 PE=1 SV=1 - [MLRV_BOVIN]|Myosin regulatory light chain 2, ventricular/cardiac muscle isoform OS=Bos taurus GN=MYL2 PE=4 SV=1 - [F1ME15_BOVIN]|NAPEPLD protein OS=Bos taurus GN=NAPEPLD PE=2 SV=1 - [Q29RP6_BOVIN]	F1ME15	2	823.444	1645.88
C9	3.35	1	0	1	High	Unambiguous	LKGADPEETILNAFK	Myosin regulatory light chain 2, ventricular/cardiac muscle isoform OS=Bos taurus GN=MYL2 PE=1 SV=1 - [MLRV_BOVIN]|Myosin regulatory light chain 2, ventricular/cardiac muscle isoform OS=Bos taurus GN=MYL2 PE=4 SV=1 - [F1ME15_BOVIN]|NAPEPLD protein OS=Bos taurus GN=NAPEPLD PE=2 SV=1 - [Q29RP6_BOVIN]	F1ME15	2	823.444	1645.88
C9	3.29	1	0	1	High	Unambiguous	LKGADPEETILNAFK	Myosin regulatory light chain 2, ventricular/cardiac muscle isoform OS=Bos taurus GN=MYL2 PE=1 SV=1 - [MLRV_BOVIN]|Myosin regulatory light chain 2, ventricular/cardiac muscle isoform OS=Bos taurus GN=MYL2 PE=4 SV=1 - [F1ME15_BOVIN]|NAPEPLD protein OS=Bos taurus GN=NAPEPLD PE=2 SV=1 - [Q29RP6_BOVIN]	F1ME15	2	823.444	1645.88
C9	4.05	1	0	1	High	Unambiguous	LKGADPEETILNAFK	Myosin regulatory light chain 2, ventricular/cardiac muscle isoform OS=Bos taurus GN=MYL2 PE=1 SV=1 - [MLRV_BOVIN]|Myosin regulatory light chain 2, ventricular/cardiac muscle isoform OS=Bos taurus GN=MYL2 PE=4 SV=1 - [F1ME15_BOVIN]|NAPEPLD protein OS=Bos taurus GN=NAPEPLD PE=2 SV=1 - [Q29RP6_BOVIN]	F1ME15	2	823.444	1645.88
C9	3.73	1	0	1	High	Unambiguous	LKGADPEETILNAFK	Myosin regulatory light chain 2, ventricular/cardiac muscle isoform OS=Bos taurus GN=MYL2 PE=1 SV=1 - [MLRV_BOVIN]|Myosin regulatory light chain 2, ventricular/cardiac muscle isoform OS=Bos taurus GN=MYL2 PE=4 SV=1 - [F1ME15_BOVIN]|NAPEPLD protein OS=Bos taurus GN=NAPEPLD PE=2 SV=1 - [Q29RP6_BOVIN]	F1ME15	2	823.444	1645.88
C9	2.99	1	0	1	High	Unambiguous	LKGADPEETILNAFK	Myosin regulatory light chain 2, ventricular/cardiac muscle isoform OS=Bos taurus GN=MYL2 PE=1 SV=1 - [MLRV_BOVIN]|Myosin regulatory light chain 2, ventricular/cardiac muscle isoform OS=Bos taurus GN=MYL2 PE=4 SV=1 - [F1ME15_BOVIN]|NAPEPLD protein OS=Bos taurus GN=NAPEPLD PE=2 SV=1 - [Q29RP6_BOVIN]	F1ME15	2	823.444	1645.88
C9	3.93	1	0	1	High	Unambiguous	LKGADPEETILNAFK	Myosin regulatory light chain 2, ventricular/cardiac muscle isoform OS=Bos taurus GN=MYL2 PE=1 SV=1 - [MLRV_BOVIN]|Myosin regulatory light chain 2, ventricular/cardiac muscle isoform OS=Bos taurus GN=MYL2 PE=4 SV=1 - [F1ME15_BOVIN]|NAPEPLD protein OS=Bos taurus GN=NAPEPLD PE=2 SV=1 - [Q29RP6_BOVIN]	F1ME15	2	823.444	1645.88
C9	3.2	1	0	1	High	Unambiguous	LKGADPEETILNAFK	Myosin regulatory light chain 2, ventricular/cardiac muscle isoform OS=Bos taurus GN=MYL2 PE=1 SV=1 - [MLRV_BOVIN]|Myosin regulatory light chain 2, ventricular/cardiac muscle isoform OS=Bos taurus GN=MYL2 PE=4 SV=1 - [F1ME15_BOVIN]|NAPEPLD protein OS=Bos taurus GN=NAPEPLD PE=2 SV=1 - [Q29RP6_BOVIN]	F1ME15	2	823.442	1645.88
C9	3.43	1	0	1	High	Unambiguous	LKGADPEETILNAFK	Myosin regulatory light chain 2, ventricular/cardiac muscle isoform OS=Bos taurus GN=MYL2 PE=1 SV=1 - [MLRV_BOVIN]|Myosin regulatory light chain 2, ventricular/cardiac muscle isoform OS=Bos taurus GN=MYL2 PE=4 SV=1 - [F1ME15_BOVIN]|NAPEPLD protein OS=Bos taurus GN=NAPEPLD PE=2 SV=1 - [Q29RP6_BOVIN]	F1ME15	2	823.444	1645.88
C9	4.04	1	0	1	High	Unambiguous	LKGADPEETILNAFK	Myosin regulatory light chain 2, ventricular/cardiac muscle isoform OS=Bos taurus GN=MYL2 PE=1 SV=1 - [MLRV_BOVIN]|Myosin regulatory light chain 2, ventricular/cardiac muscle isoform OS=Bos taurus GN=MYL2 PE=4 SV=1 - [F1ME15_BOVIN]|NAPEPLD protein OS=Bos taurus GN=NAPEPLD PE=2 SV=1 - [Q29RP6_BOVIN]	F1ME15	2	823.444	1645.88
C9	4.04	1	0	1	High	Unambiguous	LKGADPEETILNAFK	Myosin regulatory light chain 2, ventricular/cardiac muscle isoform OS=Bos taurus GN=MYL2 PE=1 SV=1 - [MLRV_BOVIN]|Myosin regulatory light chain 2, ventricular/cardiac muscle isoform OS=Bos taurus GN=MYL2 PE=4 SV=1 - [F1ME15_BOVIN]|NAPEPLD protein OS=Bos taurus GN=NAPEPLD PE=2 SV=1 - [Q29RP6_BOVIN]	F1ME15	2	823.444	1645.88
C9	3.03	1	0	1	High	Unambiguous	LKGADPEETILNAFK	Myosin regulatory light chain 2, ventricular/cardiac muscle isoform OS=Bos taurus GN=MYL2 PE=1 SV=1 - [MLRV_BOVIN]|Myosin regulatory light chain 2, ventricular/cardiac muscle isoform OS=Bos taurus GN=MYL2 PE=4 SV=1 - [F1ME15_BOVIN]|NAPEPLD protein OS=Bos taurus GN=NAPEPLD PE=2 SV=1 - [Q29RP6_BOVIN]	F1ME15	2	823.444	1645.88
C9	2.93	1	0	1	High	Unambiguous	LKGADPEETILNAFK	Myosin regulatory light chain 2, ventricular/cardiac muscle isoform OS=Bos taurus GN=MYL2 PE=1 SV=1 - [MLRV_BOVIN]|Myosin regulatory light chain 2, ventricular/cardiac muscle isoform OS=Bos taurus GN=MYL2 PE=4 SV=1 - [F1ME15_BOVIN]|NAPEPLD protein OS=Bos taurus GN=NAPEPLD PE=2 SV=1 - [Q29RP6_BOVIN]	F1ME15	2	823.449	1645.88
C9	4.2	1	0	1	High	Unambiguous	LKGADPEETILNAFK	Myosin regulatory light chain 2, ventricular/cardiac muscle isoform OS=Bos taurus GN=MYL2 PE=1 SV=1 - [MLRV_BOVIN]|Myosin regulatory light chain 2, ventricular/cardiac muscle isoform OS=Bos taurus GN=MYL2 PE=4 SV=1 - [F1ME15_BOVIN]|NAPEPLD protein OS=Bos taurus GN=NAPEPLD PE=2 SV=1 - [Q29RP6_BOVIN]	F1ME15	2	823.444	1645.88
C9	3	1	0	1	High	Unambiguous	LKGADPEETILNAFK	Myosin regulatory light chain 2, ventricular/cardiac muscle isoform OS=Bos taurus GN=MYL2 PE=1 SV=1 - [MLRV_BOVIN]|Myosin regulatory light chain 2, ventricular/cardiac muscle isoform OS=Bos taurus GN=MYL2 PE=4 SV=1 - [F1ME15_BOVIN]|NAPEPLD protein OS=Bos taurus GN=NAPEPLD PE=2 SV=1 - [Q29RP6_BOVIN]	F1ME15	2	823.444	1645.88
C9	4.12	1	0	1	High	Unambiguous	LKGADPEETILNAFK	Myosin regulatory light chain 2, ventricular/cardiac muscle isoform OS=Bos taurus GN=MYL2 PE=1 SV=1 - [MLRV_BOVIN]|Myosin regulatory light chain 2, ventricular/cardiac muscle isoform OS=Bos taurus GN=MYL2 PE=4 SV=1 - [F1ME15_BOVIN]|NAPEPLD protein OS=Bos taurus GN=NAPEPLD PE=2 SV=1 - [Q29RP6_BOVIN]	F1ME15	2	823.444	1645.88
C9	3.71	1	0	1	High	Unambiguous	LKGADPEETILNAFK	Myosin regulatory light chain 2, ventricular/cardiac muscle isoform OS=Bos taurus GN=MYL2 PE=1 SV=1 - [MLRV_BOVIN]|Myosin regulatory light chain 2, ventricular/cardiac muscle isoform OS=Bos taurus GN=MYL2 PE=4 SV=1 - [F1ME15_BOVIN]|NAPEPLD protein OS=Bos taurus GN=NAPEPLD PE=2 SV=1 - [Q29RP6_BOVIN]	F1ME15	2	823.445	1645.88
C9	3.95	1	0	1	High	Unambiguous	LKGADPEETILNAFK	Myosin regulatory light chain 2, ventricular/cardiac muscle isoform OS=Bos taurus GN=MYL2 PE=1 SV=1 - [MLRV_BOVIN]|Myosin regulatory light chain 2, ventricular/cardiac muscle isoform OS=Bos taurus GN=MYL2 PE=4 SV=1 - [F1ME15_BOVIN]|NAPEPLD protein OS=Bos taurus GN=NAPEPLD PE=2 SV=1 - [Q29RP6_BOVIN]	F1ME15	2	823.444	1645.88
C9	3.31	1	0	1	High	Unambiguous	LKGADPEETILNAFK	Myosin regulatory light chain 2, ventricular/cardiac muscle isoform OS=Bos taurus GN=MYL2 PE=1 SV=1 - [MLRV_BOVIN]|Myosin regulatory light chain 2, ventricular/cardiac muscle isoform OS=Bos taurus GN=MYL2 PE=4 SV=1 - [F1ME15_BOVIN]|NAPEPLD protein OS=Bos taurus GN=NAPEPLD PE=2 SV=1 - [Q29RP6_BOVIN]	F1ME15	2	823.444	1645.88
C9	3.92	1	0	1	High	Unambiguous	LKGADPEETILNAFK	Myosin regulatory light chain 2, ventricular/cardiac muscle isoform OS=Bos taurus GN=MYL2 PE=1 SV=1 - [MLRV_BOVIN]|Myosin regulatory light chain 2, ventricular/cardiac muscle isoform OS=Bos taurus GN=MYL2 PE=4 SV=1 - [F1ME15_BOVIN]|NAPEPLD protein OS=Bos taurus GN=NAPEPLD PE=2 SV=1 - [Q29RP6_BOVIN]	F1ME15	2	823.444	1645.88
C9	3.75	1	0	1	High	Unambiguous	LKGADPEETILNAFK	Myosin regulatory light chain 2, ventricular/cardiac muscle isoform OS=Bos taurus GN=MYL2 PE=1 SV=1 - [MLRV_BOVIN]|Myosin regulatory light chain 2, ventricular/cardiac muscle isoform OS=Bos taurus GN=MYL2 PE=4 SV=1 - [F1ME15_BOVIN]|NAPEPLD protein OS=Bos taurus GN=NAPEPLD PE=2 SV=1 - [Q29RP6_BOVIN]	F1ME15	2	823.444	1645.88
C9	3.17	1	0	1	High	Unambiguous	LKGADPEETILNAFK	Myosin regulatory light chain 2, ventricular/cardiac muscle isoform OS=Bos taurus GN=MYL2 PE=1 SV=1 - [MLRV_BOVIN]|Myosin regulatory light chain 2, ventricular/cardiac muscle isoform OS=Bos taurus GN=MYL2 PE=4 SV=1 - [F1ME15_BOVIN]|NAPEPLD protein OS=Bos taurus GN=NAPEPLD PE=2 SV=1 - [Q29RP6_BOVIN]	F1ME15	2	823.444	1645.88
C9	3.78	1	0	1	High	Unambiguous	LKGADPEETILNAFK	Myosin regulatory light chain 2, ventricular/cardiac muscle isoform OS=Bos taurus GN=MYL2 PE=1 SV=1 - [MLRV_BOVIN]|Myosin regulatory light chain 2, ventricular/cardiac muscle isoform OS=Bos taurus GN=MYL2 PE=4 SV=1 - [F1ME15_BOVIN]|NAPEPLD protein OS=Bos taurus GN=NAPEPLD PE=2 SV=1 - [Q29RP6_BOVIN]	F1ME15	2	823.444	1645.88
C9	3.06		0.0347	2	High	Ambiguous	LKGPTSQESQLNAmK	Integrator complex subunit 12 OS=Bos taurus GN=INTS12 PE=2 SV=1 - [INT12_BOVIN]	Q32LL5	3	549.951	1647.84
C9	2.9	1	0	1	High	Unambiguous	LKGPTSQESQLNAmK	Integrator complex subunit 12 OS=Bos taurus GN=INTS12 PE=2 SV=1 - [INT12_BOVIN]	Q32LL5	3	549.988	1647.84
C9	3.46	0.1069	0	1	High	Ambiguous	LKGPTSQESQLNAmK	Integrator complex subunit 12 OS=Bos taurus GN=INTS12 PE=2 SV=1 - [INT12_BOVIN]	Q32LL5	3	549.943	1647.84
C9	4.08	1	0	1	High	Unambiguous	RAEGANSNVFSmFEQTQIQEFK	Myosin regulatory light chain 2, ventricular/cardiac muscle isoform OS=Bos taurus GN=MYL2 PE=4 SV=1 - [F1ME15_BOVIN]	F1ME15	3	859.739	2577.2
C9	4.11	1	0	1	High	Unambiguous	RAEGANSNVFSmFEQTQIQEFK	Myosin regulatory light chain 2, ventricular/cardiac muscle isoform OS=Bos taurus GN=MYL2 PE=4 SV=1 - [F1ME15_BOVIN]	F1ME15	3	859.739	2577.2
C9	4.2	1	0	1	High	Unambiguous	RAEGANSNVFSmFEQTQIQEFK	Myosin regulatory light chain 2, ventricular/cardiac muscle isoform OS=Bos taurus GN=MYL2 PE=4 SV=1 - [F1ME15_BOVIN]	F1ME15	3	859.74	2577.2
C9	3.18	1	0	1	High	Unambiguous	VNVKNEEIDEmLK	Myosin regulatory light chain 2, ventricular/cardiac muscle isoform OS=Bos taurus GN=MYL2 PE=1 SV=1 - [MLRV_BOVIN]|Myosin regulatory light chain 2, ventricular/cardiac muscle isoform OS=Bos taurus GN=MYL2 PE=4 SV=1 - [F1ME15_BOVIN]|NAPEPLD protein OS=Bos taurus GN=NAPEPLD PE=2 SV=1 - [Q29RP6_BOVIN]	F1ME15	2	788.898	1576.79
C10	1.61	1	0	1	High	Unambiguous	CEANNGQGVQR	Uncharacterized protein (Fragment) OS=Bos taurus PE=4 SV=1 - [G3MXQ1_BOVIN]|Uncharacterized protein (Fragment) OS=Bos taurus PE=4 SV=1 - [G3N0B9_BOVIN]|Uncharacterized protein (Fragment) OS=Bos taurus PE=4 SV=2 - [F1MRL2_BOVIN]	G3MXQ1	2	588.265	1175.52
C10	1.59	1	0	1	High	Unambiguous	CDECNFASTTQS	Uncharacterized protein OS=Bos taurus GN=ZNF407 PE=4 SV=2 - [E1BF46_BOVIN]	E1BF46	2	653.24	1305.47
C10	1.54	1	0	1	High	Unambiguous	SYWKDVcGLVmK	Uncharacterized protein (Fragment) OS=Bos taurus GN=ABCA13 PE=4 SV=2 - [E1BK38_BOVIN]	E1BK38	2	751.362	1501.72
C11	3.62	1	0	1	High	Unambiguous	AAFDmFDADGGGDISVK	Fast skeletal muscle troponin C [Bos taurus]	G3MZK7	2	866.38	1731.75
C11	3.6	1	0	1	High	Unambiguous	AAFDmFDADGGGDISVK	Fast skeletal muscle troponin C [Bos taurus]	G3MZK7	2	866.381	1731.75
C11	3.56	1	0	1	High	Unambiguous	AAFDmFDADGGGDISVK	Fast skeletal muscle troponin C [Bos taurus]	G3MZK7	2	866.382	1731.75
C11	3.02	1	0	1	High	Unambiguous	SYLSEEmIAEFK	Fast skeletal muscle troponin C [Bos taurus]	G3MZK7	2	731.842	1462.68
C11	3.19	1	0	1	High	Unambiguous	SYLSEEmIAEFK	Fast skeletal muscle troponin C [Bos taurus]	G3MZK7	2	731.842	1462.68
C11	3.07	1	0	1	High	Unambiguous	SYLSEEmIAEFK	Fast skeletal muscle troponin C [Bos taurus]	G3MZK7	2	731.843	1462.68
C11	3.09	1	0	1	High	Unambiguous	SYLSEEmIAEFK	Fast skeletal muscle troponin C [Bos taurus]	G3MZK7	2	731.843	1462.68
C11	2.37	1	0	1	High	Unambiguous	mTTDQQAEAR	Fast skeletal muscle troponin C [Bos taurus]	G3MZK7	2	583.759	1166.51
C11	2.85	1	0	1	High	Unambiguous	mTTDQQAEAR	Fast skeletal muscle troponin C [Bos taurus]	G3MZK7	2	583.759	1166.51
C11	2.75	1	0	1	High	Unambiguous	mTTDQQAEAR	Fast skeletal muscle troponin C [Bos taurus]	G3MZK7	2	583.76	1166.51
C11	2.98	1	0	1	High	Unambiguous	mTTDQQAEAR	Fast skeletal muscle troponin C [Bos taurus]	G3MZK7	2	583.759	1166.51
C11	2.65	1	0	1	High	Unambiguous	mTTDQQAEAR	Fast skeletal muscle troponin C [Bos taurus]	G3MZK7	2	583.759	1166.51
C11	2.45	1	0	1	High	Unambiguous	mLGQTPTK	Fast skeletal muscle troponin C [Bos taurus]	G3MZK7	2	446.234	891.46
C11	2.91	1	0	1	High	Unambiguous	mLGQTPTK	Fast skeletal muscle troponin C [Bos taurus]	G3MZK7	2	446.234	891.463
C11	2.73	1	0	1	High	Unambiguous	mLGQTPTK	Fast skeletal muscle troponin C [Bos taurus]	G3MZK7	2	446.235	891.462
C12	2.93	1	0	1	High	Unambiguous	GADPEETILNAFK	Myosin regulatory light chain 2, ventricular/cardiac muscle isoform OS=Bos taurus GN=MYL2 PE=1 SV=1 - [MLRV_BOVIN]|Myosin regulatory light chain 2, ventricular/cardiac muscle isoform OS=Bos taurus GN=MYL2 PE=4 SV=1 - [F1ME15_BOVIN]|NAPEPLD protein OS=Bos taurus GN=NAPEPLD PE=2 SV=1 - [Q29RP6_BOVIN]	F1ME15	2	702.87	1404.73
C12	3.4	1	0	1	High	Unambiguous	GADPEETILNAFK	Myosin regulatory light chain 2, ventricular/cardiac muscle isoform OS=Bos taurus GN=MYL2 PE=1 SV=1 - [MLRV_BOVIN]|Myosin regulatory light chain 2, ventricular/cardiac muscle isoform OS=Bos taurus GN=MYL2 PE=4 SV=1 - [F1ME15_BOVIN]|NAPEPLD protein OS=Bos taurus GN=NAPEPLD PE=2 SV=1 - [Q29RP6_BOVIN]	F1ME15	2	702.76	1404.7
C12	3.45	1	0	1	High	Unambiguous	GADPEETILNAFK	Myosin regulatory light chain 2, ventricular/cardiac muscle isoform OS=Bos taurus GN=MYL2 PE=1 SV=1 - [MLRV_BOVIN]|Myosin regulatory light chain 2, ventricular/cardiac muscle isoform OS=Bos taurus GN=MYL2 PE=4 SV=1 - [F1ME15_BOVIN]|NAPEPLD protein OS=Bos taurus GN=NAPEPLD PE=2 SV=1 - [Q29RP6_BOVIN]	F1ME15	2	702.762	1404.7
C12	3.2	1	0	1	High	Unambiguous	GADPEETILNAFK	Myosin regulatory light chain 2, ventricular/cardiac muscle isoform OS=Bos taurus GN=MYL2 PE=1 SV=1 - [MLRV_BOVIN]|Myosin regulatory light chain 2, ventricular/cardiac muscle isoform OS=Bos taurus GN=MYL2 PE=4 SV=1 - [F1ME15_BOVIN]|NAPEPLD protein OS=Bos taurus GN=NAPEPLD PE=2 SV=1 - [Q29RP6_BOVIN]	F1ME15	2	702.76	1404.7
C12	3.32	1	0	1	High	Unambiguous	GADPEETILNAFK	Myosin regulatory light chain 2, ventricular/cardiac muscle isoform OS=Bos taurus GN=MYL2 PE=1 SV=1 - [MLRV_BOVIN]|Myosin regulatory light chain 2, ventricular/cardiac muscle isoform OS=Bos taurus GN=MYL2 PE=4 SV=1 - [F1ME15_BOVIN]|NAPEPLD protein OS=Bos taurus GN=NAPEPLD PE=2 SV=1 - [Q29RP6_BOVIN]	F1ME15	1	702.76	1404.7
C12	3.45	1	0	1	High	Unambiguous	GADPEETILNAFK	Myosin regulatory light chain 2, ventricular/cardiac muscle isoform OS=Bos taurus GN=MYL2 PE=1 SV=1 - [MLRV_BOVIN]|Myosin regulatory light chain 2, ventricular/cardiac muscle isoform OS=Bos taurus GN=MYL2 PE=4 SV=1 - [F1ME15_BOVIN]|NAPEPLD protein OS=Bos taurus GN=NAPEPLD PE=2 SV=1 - [Q29RP6_BOVIN]	F1ME15	1	702.76	1404.7
C12	3.01	1	0	1	High	Unambiguous	GADPEETILNAFK	Myosin regulatory light chain 2, ventricular/cardiac muscle isoform OS=Bos taurus GN=MYL2 PE=1 SV=1 - [MLRV_BOVIN]|Myosin regulatory light chain 2, ventricular/cardiac muscle isoform OS=Bos taurus GN=MYL2 PE=4 SV=1 - [F1ME15_BOVIN]|NAPEPLD protein OS=Bos taurus GN=NAPEPLD PE=2 SV=1 - [Q29RP6_BOVIN]	F1ME15	3	702.76	1404.73
C12	3.04	1	0	1	High	Unambiguous	GADPEETILNAFK	Myosin regulatory light chain 2, ventricular/cardiac muscle isoform OS=Bos taurus GN=MYL2 PE=1 SV=1 - [MLRV_BOVIN]|Myosin regulatory light chain 2, ventricular/cardiac muscle isoform OS=Bos taurus GN=MYL2 PE=4 SV=1 - [F1ME15_BOVIN]|NAPEPLD protein OS=Bos taurus GN=NAPEPLD PE=2 SV=1 - [Q29RP6_BOVIN]	F1ME15	3	702.76	1404.7
C12	3.14	1	0	1	High	Unambiguous	GADPEETILNAFK	Myosin regulatory light chain 2, ventricular/cardiac muscle isoform OS=Bos taurus GN=MYL2 PE=1 SV=1 - [MLRV_BOVIN]|Myosin regulatory light chain 2, ventricular/cardiac muscle isoform OS=Bos taurus GN=MYL2 PE=4 SV=1 - [F1ME15_BOVIN]|NAPEPLD protein OS=Bos taurus GN=NAPEPLD PE=2 SV=1 - [Q29RP6_BOVIN]	F1ME15	3	702.862	1404.8
C12	3.18	1	0	1	High	Unambiguous	GADPEETILNAFK	Myosin regulatory light chain 2, ventricular/cardiac muscle isoform OS=Bos taurus GN=MYL2 PE=1 SV=1 - [MLRV_BOVIN]|Myosin regulatory light chain 2, ventricular/cardiac muscle isoform OS=Bos taurus GN=MYL2 PE=4 SV=1 - [F1ME15_BOVIN]|NAPEPLD protein OS=Bos taurus GN=NAPEPLD PE=2 SV=1 - [Q29RP6_BOVIN]	F1ME15	1	702.871	1404.74
C12	2.93	1	0	1	High	Unambiguous	LKGADPEETILNAFK	Myosin regulatory light chain 2, ventricular/cardiac muscle isoform OS=Bos taurus GN=MYL2 PE=1 SV=1 - [MLRV_BOVIN]|Myosin regulatory light chain 2, ventricular/cardiac muscle isoform OS=Bos taurus GN=MYL2 PE=4 SV=1 - [F1ME15_BOVIN]|NAPEPLD protein OS=Bos taurus GN=NAPEPLD PE=2 SV=1 - [Q29RP6_BOVIN]	F1ME15	2	823.443	1645.88
C12	4.19	1	0	1	High	Unambiguous	LKGADPEETILNAFK	Myosin regulatory light chain 2, ventricular/cardiac muscle isoform OS=Bos taurus GN=MYL2 PE=1 SV=1 - [MLRV_BOVIN]|Myosin regulatory light chain 2, ventricular/cardiac muscle isoform OS=Bos taurus GN=MYL2 PE=4 SV=1 - [F1ME15_BOVIN]|NAPEPLD protein OS=Bos taurus GN=NAPEPLD PE=2 SV=1 - [Q29RP6_BOVIN]	F1ME15	2	823.443	1645.88
C12	4	1	0	1	High	Unambiguous	LKGADPEETILNAFK	Myosin regulatory light chain 2, ventricular/cardiac muscle isoform OS=Bos taurus GN=MYL2 PE=1 SV=1 - [MLRV_BOVIN]|Myosin regulatory light chain 2, ventricular/cardiac muscle isoform OS=Bos taurus GN=MYL2 PE=4 SV=1 - [F1ME15_BOVIN]|NAPEPLD protein OS=Bos taurus GN=NAPEPLD PE=2 SV=1 - [Q29RP6_BOVIN]	F1ME15	2	823.444	1645.88
C12	3.31	1	0	1	High	Unambiguous	LKGADPEETILNAFK	Myosin regulatory light chain 2, ventricular/cardiac muscle isoform OS=Bos taurus GN=MYL2 PE=1 SV=1 - [MLRV_BOVIN]|Myosin regulatory light chain 2, ventricular/cardiac muscle isoform OS=Bos taurus GN=MYL2 PE=4 SV=1 - [F1ME15_BOVIN]|NAPEPLD protein OS=Bos taurus GN=NAPEPLD PE=2 SV=1 - [Q29RP6_BOVIN]	F1ME15	2	823.444	1645.88
C12	4.12	1	0	1	High	Unambiguous	FSKEEIDQmFAAFPPDVTGNLDYK	Myosin regulatory light chain 2, ventricular/cardiac muscle isoform OS=Bos taurus GN=MYL2 PE=1 SV=1 - [MLRV_BOVIN]|Myosin regulatory light chain 2, ventricular/cardiac muscle isoform OS=Bos taurus GN=MYL2 PE=4 SV=1 - [F1ME15_BOVIN]|NAPEPLD protein OS=Bos taurus GN=NAPEPLD PE=2 SV=1 - [Q29RP6_BOVIN]	F1ME15	3	926.77	2778.3
C12	4.12	1	0	1	High	Unambiguous	FSKEEIDQmFAAFPPDVTGNLDYK	Myosin regulatory light chain 2, ventricular/cardiac muscle isoform OS=Bos taurus GN=MYL2 PE=1 SV=1 - [MLRV_BOVIN]|Myosin regulatory light chain 2, ventricular/cardiac muscle isoform OS=Bos taurus GN=MYL2 PE=4 SV=1 - [F1ME15_BOVIN]|NAPEPLD protein OS=Bos taurus GN=NAPEPLD PE=2 SV=1 - [Q29RP6_BOVIN]	F1ME15	3	926.771	2778.3
C12	3.43	1	0	1	High	Unambiguous	TAVDSGIALLTNFQVTK	Carbamoyl-phosphate synthase	F1ML89	2	889.488	1777.97
C12	3.4	1	0	1	High	Unambiguous	TAVDSGIALLTNFQVTK	Carbamoyl-phosphate synthase	F1ML89	2	889.489	1777.97
C12	3	1	0	1	High	Unambiguous	TAVDSGIALLTNFQVTK	Carbamoyl-phosphate synthase	F1ML89	2	889.489	1777.97
C12	2.29	1	0	1	High	Unambiguous	FVHDNYVIR	Carbamoyl-phosphate synthase	F1ML89	2	581.804	1162.6
C12	2.19	1	0	1	High	Unambiguous	FVHDNYVIR	Carbamoyl-phosphate synthase	F1ML89	2	581.804	1162.6
C12	2.64	1	0	1	High	Unambiguous	FVHDNYVIR	Carbamoyl-phosphate synthase	F1ML89	2	581.804	1162.6
C12	2.49	1	0	1	High	Unambiguous	SIFSAVLDELK	Carbamoyl-phosphate synthase	F1ML89	2	611.34	1221.67
C12	2.58	1	0	1	High	Unambiguous	SIFSAVLDELK	Carbamoyl-phosphate synthase	F1ML89	2	611.34	1221.67
C12	2.9	1	0	1	High	Unambiguous	SIFSAVLDELK	Carbamoyl-phosphate synthase	F1ML89	2	611.341	1221.68
C12	2.84	1	0	1	High	Unambiguous	SIFSAVLDELK	Carbamoyl-phosphate synthase	F1ML89	2	611.34	1221.67
C12	2.85	1	0	1	High	Unambiguous	SIFSAVLDELK	Carbamoyl-phosphate synthase	F1ML89	2	611.34	1221.67
D1	3.7	1	0	1	High	Unambiguous	ImMSLcDQVDIYEFLPSK	Beta-galactoside alpha-2,6-sialyltransferase 1	Q2KIW7	3	735.681	2205.03
D1	3.83	0.0836	0	1	High	Ambiguous	ImMSLcDQVDIYEFLPSK	Beta-galactoside alpha-2,6-sialyltransferase 1	Q2KIW7	3	735.681	2205.03
D1	3.51	1	0.0836	2	High	Ambiguous	IMmSLcDQVDIYEFLPSK	Beta-galactoside alpha-2,6-sialyltransferase 1	Q2KIW7	3	735.681	2205.03
D1	3.48	1	0	1	High	Unambiguous	ImMSLcDQVDIYEFLPSK	Beta-galactoside alpha-2,6-sialyltransferase 1	Q2KIW7	3	735.682	2205.03
D1	4.2	0.0929	0	1	High	Ambiguous	ImMSLcDQVDIYEFLPSK	Beta-galactoside alpha-2,6-sialyltransferase 1	Q2KIW7	3	735.681	2205.03
D1	3.81	1	0.0929	2	High	Ambiguous	IMmSLcDQVDIYEFLPSK	Beta-galactoside alpha-2,6-sialyltransferase 1	Q2KIW7	3	735.681	2205.03
D1	3.51	0.0085	0	1	High	Ambiguous	ImMSLcDQVDIYEFLPSK	Beta-galactoside alpha-2,6-sialyltransferase 1	Q2KIW7	3	735.681	2205.03
D1	3.48	1	0.0085	2	High	Ambiguous	IMmSLcDQVDIYEFLPSK	Beta-galactoside alpha-2,6-sialyltransferase 1	Q2KIW7	3	735.681	2205.03
D1	3.52	1	0	1	High	Unambiguous	ImMSLcDQVDIYEFLPSK	Beta-galactoside alpha-2,6-sialyltransferase 1	Q2KIW7	3	735.681	2205.03
D1	2.46	1	0	1	High	Unambiguous	GNSVSALFAGK	Beta-galactoside alpha-2,6-sialyltransferase 1	Q2KIW7	2	525.783	1050.56
D1	2.44	1	0	1	High	Unambiguous	GNSVSALFAGK	Beta-galactoside alpha-2,6-sialyltransferase 1	Q2KIW7	2	525.782	1050.56
D1	2.89	1	0	1	High	Unambiguous	GNSVSALFAGK	Beta-galactoside alpha-2,6-sialyltransferase 1	Q2KIW7	2	525.782	1050.56
D1	2.03	1	0	1	High	Unambiguous	EYQVLQGLEK	Beta-galactoside alpha-2,6-sialyltransferase 1	Q2KIW7	2	603.822	1206.64
D1	2.07	1	0	1	High	Unambiguous	EYQVLQGLEK	Beta-galactoside alpha-2,6-sialyltransferase 1	Q2KIW7	2	603.822	1206.64
D1	2.36	1	0	1	High	Unambiguous	EYQVLQGLEK	Beta-galactoside alpha-2,6-sialyltransferase 1	Q2KIW7	2	603.822	1206.64
D1	2.47	1	0	1	High	Unambiguous	EYQVLQGLEK	Beta-galactoside alpha-2,6-sialyltransferase 1	Q2KIW7	2	603.823	1206.64
D1	2.15	1	0	1	High	Unambiguous	LGREIDDHDAVLR	Beta-galactoside alpha-2,6-sialyltransferase 1	Q2KIW7	3	503.599	1508.78
D1	2.1	1	0	1	High	Unambiguous	LGREIDDHDAVLR	Beta-galactoside alpha-2,6-sialyltransferase 1	Q2KIW7	3	503.599	1508.78
D2	2.96	1	0	1	High	Unambiguous	VALVYGQmNEPPGAR	ATP synthase subunit beta, mitochondrial OS=Bos taurus GN=ATP5B PE=1 SV=2 - [ATPB_BOVIN]|ATP synthase subunit beta (Fragment) OS=Bos taurus GN=ATP5B PE=2 SV=1 - [Q0QEM9_BOVIN]	P00829	2	809.406	1617.81
D2	3.13	1	0	1	High	Unambiguous	VALVYGQmNEPPGAR	ATP synthase subunit beta, mitochondrial OS=Bos taurus GN=ATP5B PE=1 SV=2 - [ATPB_BOVIN]|ATP synthase subunit beta (Fragment) OS=Bos taurus GN=ATP5B PE=2 SV=1 - [Q0QEM9_BOVIN]	P00829	2	809.408	1617.81
D2	3.01	1	0	1	High	Unambiguous	VALVYGQmNEPPGAR	ATP synthase subunit beta, mitochondrial OS=Bos taurus GN=ATP5B PE=1 SV=2 - [ATPB_BOVIN]|ATP synthase subunit beta (Fragment) OS=Bos taurus GN=ATP5B PE=2 SV=1 - [Q0QEM9_BOVIN]	P00829	2	809.406	1617.81
D2	2.97	1	0	1	High	Unambiguous	VALVYGQmNEPPGAR	ATP synthase subunit beta, mitochondrial OS=Bos taurus GN=ATP5B PE=1 SV=2 - [ATPB_BOVIN]|ATP synthase subunit beta (Fragment) OS=Bos taurus GN=ATP5B PE=2 SV=1 - [Q0QEM9_BOVIN]	P00829	2	809.407	1617.81
D2	2.98	1	0	1	High	Unambiguous	ImNVIGEPIDER	ATP synthase subunit beta, mitochondrial OS=Bos taurus GN=ATP5B PE=1 SV=2 - [ATPB_BOVIN]	P00829	2	701.356	1401.7
D2	2.99	1	0	1	High	Unambiguous	ImNVIGEPIDER	ATP synthase subunit beta, mitochondrial OS=Bos taurus GN=ATP5B PE=1 SV=2 - [ATPB_BOVIN]	P00829	2	701.356	1401.7
D2	3.24	1	0	1	High	Unambiguous	ImNVIGEPIDER	ATP synthase subunit beta, mitochondrial OS=Bos taurus GN=ATP5B PE=1 SV=2 - [ATPB_BOVIN]	P00829	2	701.355	1401.7
D2	3.24	1	0	1	High	Unambiguous	ImNVIGEPIDER	ATP synthase subunit beta, mitochondrial OS=Bos taurus GN=ATP5B PE=1 SV=2 - [ATPB_BOVIN]	P00829	2	701.356	1401.7
D2	3.02	1	0	1	High	Unambiguous	ImNVIGEPIDER	ATP synthase subunit beta, mitochondrial OS=Bos taurus GN=ATP5B PE=1 SV=2 - [ATPB_BOVIN]	P00829	2	701.356	1401.7
D2	3.17	1	0	1	High	Unambiguous	ImNVIGEPIDER	ATP synthase subunit beta, mitochondrial OS=Bos taurus GN=ATP5B PE=1 SV=2 - [ATPB_BOVIN]	P00829	2	701.356	1401.7
D2	2.89	1	0	1	High	Unambiguous	ImNVIGEPIDER	ATP synthase subunit beta, mitochondrial OS=Bos taurus GN=ATP5B PE=1 SV=2 - [ATPB_BOVIN]	P00829	2	701.356	1401.7
D2	2.88	1	0	1	High	Unambiguous	IGLFGGAGVGK	ATP synthase subunit beta, mitochondrial OS=Bos taurus GN=ATP5B PE=1 SV=2 - [ATPB_BOVIN]|ATP synthase subunit beta (Fragment) OS=Bos taurus GN=ATP5B PE=2 SV=1 - [Q0QEM9_BOVIN]	P00829	2	488.285	975.562
D2	2.99	1	0	1	High	Unambiguous	IGLFGGAGVGK	ATP synthase subunit beta, mitochondrial OS=Bos taurus GN=ATP5B PE=1 SV=2 - [ATPB_BOVIN]|ATP synthase subunit beta (Fragment) OS=Bos taurus GN=ATP5B PE=2 SV=1 - [Q0QEM9_BOVIN]	P00829	2	488.286	975.562
D2	2.99	1	0	1	High	Unambiguous	IGLFGGAGVGK	ATP synthase subunit beta, mitochondrial OS=Bos taurus GN=ATP5B PE=1 SV=2 - [ATPB_BOVIN]|ATP synthase subunit beta (Fragment) OS=Bos taurus GN=ATP5B PE=2 SV=1 - [Q0QEM9_BOVIN]	P00829	2	488.285	975.563
D2	2.91	1	0	1	High	Unambiguous	IGLFGGAGVGK	ATP synthase subunit beta, mitochondrial OS=Bos taurus GN=ATP5B PE=1 SV=2 - [ATPB_BOVIN]|ATP synthase subunit beta (Fragment) OS=Bos taurus GN=ATP5B PE=2 SV=1 - [Q0QEM9_BOVIN]	P00829	2	488.285	975.562
D2	2.89	1	0	1	High	Unambiguous	IGLFGGAGVGK	ATP synthase subunit beta, mitochondrial OS=Bos taurus GN=ATP5B PE=1 SV=2 - [ATPB_BOVIN]|ATP synthase subunit beta (Fragment) OS=Bos taurus GN=ATP5B PE=2 SV=1 - [Q0QEM9_BOVIN]	P00829	2	488.284	975.563
D2	3.12	1	0	1	High	Unambiguous	IGLFGGAGVGK	ATP synthase subunit beta, mitochondrial OS=Bos taurus GN=ATP5B PE=1 SV=2 - [ATPB_BOVIN]|ATP synthase subunit beta (Fragment) OS=Bos taurus GN=ATP5B PE=2 SV=1 - [Q0QEM9_BOVIN]	P00829	2	488.284	975.563
D2	2.9	1	0	1	High	Unambiguous	FTQAGSEVSALLGR	ATP synthase subunit beta, mitochondrial OS=Bos taurus GN=ATP5B PE=1 SV=2 - [ATPB_BOVIN]|ATP synthase subunit beta (Fragment) OS=Bos taurus GN=ATP5B PE=2 SV=1 - [Q0QEM9_BOVIN]	P00829	2	718.381	1435.75
D2	3.01	1	0	1	High	Unambiguous	FTQAGSEVSALLGR	ATP synthase subunit beta, mitochondrial OS=Bos taurus GN=ATP5B PE=1 SV=2 - [ATPB_BOVIN]|ATP synthase subunit beta (Fragment) OS=Bos taurus GN=ATP5B PE=2 SV=1 - [Q0QEM9_BOVIN]	P00829	3	479.256	1435.75
D2	3.03	1	0	1	High	Unambiguous	FTQAGSEVSALLGR	ATP synthase subunit beta, mitochondrial OS=Bos taurus GN=ATP5B PE=1 SV=2 - [ATPB_BOVIN]|ATP synthase subunit beta (Fragment) OS=Bos taurus GN=ATP5B PE=2 SV=1 - [Q0QEM9_BOVIN]	P00829	2	718.381	1435.75
D2	2.92	1	0	1	High	Unambiguous	FTQAGSEVSALLGR	ATP synthase subunit beta, mitochondrial OS=Bos taurus GN=ATP5B PE=1 SV=2 - [ATPB_BOVIN]|ATP synthase subunit beta (Fragment) OS=Bos taurus GN=ATP5B PE=2 SV=1 - [Q0QEM9_BOVIN]	P00829	2	718.381	1435.75
D2	3.36	1	0	1	High	Unambiguous	FTQAGSEVSALLGR	ATP synthase subunit beta, mitochondrial OS=Bos taurus GN=ATP5B PE=1 SV=2 - [ATPB_BOVIN]|ATP synthase subunit beta (Fragment) OS=Bos taurus GN=ATP5B PE=2 SV=1 - [Q0QEM9_BOVIN]	P00829	3	479.255	1435.75
D2	3.01	1	0	1	High	Unambiguous	AIAELGIYPAVDPLDSTSR	ATP synthase subunit beta, mitochondrial OS=Bos taurus GN=ATP5B PE=1 SV=2 - [ATPB_BOVIN]|ATP synthase subunit beta (Fragment) OS=Bos taurus GN=ATP5B PE=2 SV=1 - [Q0QEM9_BOVIN]	P00829	3	663.754	1988.03
D2	3.33	1	0	1	High	Unambiguous	IPSAVGYQPTLATDmGTmQER	ATP synthase subunit beta, mitochondrial OS=Bos taurus GN=ATP5B PE=1 SV=2 - [ATPB_BOVIN]|ATP synthase subunit beta (Fragment) OS=Bos taurus GN=ATP5B PE=2 SV=1 - [Q0QEM9_BOVIN]	P00829	3	777.36	2330.06
D3	3.34	1	0	1	High	Unambiguous	SNVSDAVAQSAR	Triosephosphate isomerase OS=Bos taurus GN=TPI1 PE=2 SV=3 - [TPIS_BOVIN]	Q5E956	2	602.799	1204.59
D3	2.92	1	0	1	High	Unambiguous	SNVSDAVAQSAR	Triosephosphate isomerase OS=Bos taurus GN=TPI1 PE=2 SV=3 - [TPIS_BOVIN]	Q5E956	2	602.799	1204.6
D3	3.06	1	0	1	High	Unambiguous	SNVSDAVAQSAR	Triosephosphate isomerase OS=Bos taurus GN=TPI1 PE=2 SV=3 - [TPIS_BOVIN]	Q5E956	2	602.787	1204.6
D3	2.98	1	0	1	High	Unambiguous	SNVSDAVAQSAR	Triosephosphate isomerase OS=Bos taurus GN=TPI1 PE=2 SV=3 - [TPIS_BOVIN]	Q5E956	2	602.796	1204.6
D3	3.04	1	0	1	High	Unambiguous	SNVSDAVAQSAR	Triosephosphate isomerase OS=Bos taurus GN=TPI1 PE=2 SV=3 - [TPIS_BOVIN]	Q5E956	2	602.799	1204.6
D3	3.36	1	0	1	High	Unambiguous	SNVSDAVAQSAR	Triosephosphate isomerase OS=Bos taurus GN=TPI1 PE=2 SV=3 - [TPIS_BOVIN]	Q5E956	2	602.799	1204.59
D3	3.1	1	0	1	High	Unambiguous	SNVSDAVAQSAR	Triosephosphate isomerase OS=Bos taurus GN=TPI1 PE=2 SV=3 - [TPIS_BOVIN]	Q5E956	2	602.787	1204.6
D3	3.14	1	0	1	High	Unambiguous	SNVSDAVAQSAR	Triosephosphate isomerase OS=Bos taurus GN=TPI1 PE=2 SV=3 - [TPIS_BOVIN]	Q5E956	2	602.799	1204.59
D3	3.35	1	0	1	High	Unambiguous	SNVSDAVAQSAR	Triosephosphate isomerase OS=Bos taurus GN=TPI1 PE=2 SV=3 - [TPIS_BOVIN]	Q5E956	2	602.799	1204.59
D3	3.43	1	0	1	High	Unambiguous	SNVSDAVAQSAR	Triosephosphate isomerase OS=Bos taurus GN=TPI1 PE=2 SV=3 - [TPIS_BOVIN]	Q5E956	2	602.799	1204.6
D3	3.25	1	0	1	High	Unambiguous	SNVSDAVAQSAR	Triosephosphate isomerase OS=Bos taurus GN=TPI1 PE=2 SV=3 - [TPIS_BOVIN]	Q5E956	2	602.8	1204.6
D3	3.53	1	0	1	High	Unambiguous	SNVSDAVAQSAR	Triosephosphate isomerase OS=Bos taurus GN=TPI1 PE=2 SV=3 - [TPIS_BOVIN]	Q5E956	2	602.799	1204.6
D3	3.19	1	0	1	High	Unambiguous	SNVSDAVAQSAR	Triosephosphate isomerase OS=Bos taurus GN=TPI1 PE=2 SV=3 - [TPIS_BOVIN]	Q5E956	2	602.797	1204.6
D3	3.1	1	0	1	High	Unambiguous	SNVSDAVAQSAR	Triosephosphate isomerase OS=Bos taurus GN=TPI1 PE=2 SV=3 - [TPIS_BOVIN]	Q5E956	2	602.799	1204.59
D3	2.9	1	0	1	High	Unambiguous	SNVSDAVAQSAR	Triosephosphate isomerase OS=Bos taurus GN=TPI1 PE=2 SV=3 - [TPIS_BOVIN]	Q5E956	2	602.8	1204.6
D3	3.23	1	0	1	High	Unambiguous	SNVSDAVAQSAR	Triosephosphate isomerase OS=Bos taurus GN=TPI1 PE=2 SV=3 - [TPIS_BOVIN]	Q5E956	2	602.799	1204.59
D3	3.09	1	0	1	High	Unambiguous	SNVSDAVAQSAR	Triosephosphate isomerase OS=Bos taurus GN=TPI1 PE=2 SV=3 - [TPIS_BOVIN]	Q5E956	2	602.798	1204.6
D3	3.11	1	0	1	High	Unambiguous	SNVSDAVAQSAR	Triosephosphate isomerase OS=Bos taurus GN=TPI1 PE=2 SV=3 - [TPIS_BOVIN]	Q5E956	2	602.799	1204.55
D3	3.16	1	0	1	High	Unambiguous	SNVSDAVAQSAR	Triosephosphate isomerase OS=Bos taurus GN=TPI1 PE=2 SV=3 - [TPIS_BOVIN]	Q5E956	2	602.747	1204.59
D3	3.04	1	0	1	High	Unambiguous	SNVSDAVAQSAR	Triosephosphate isomerase OS=Bos taurus GN=TPI1 PE=2 SV=3 - [TPIS_BOVIN]	Q5E956	2	602.705	1204.59
D3	3.15	1	0	1	High	Unambiguous	SNVSDAVAQSAR	Triosephosphate isomerase OS=Bos taurus GN=TPI1 PE=2 SV=3 - [TPIS_BOVIN]	Q5E956	2	602.777	1204.59
D3	3.01	1	0	1	High	Unambiguous	SNVSDAVAQSAR	Triosephosphate isomerase OS=Bos taurus GN=TPI1 PE=2 SV=3 - [TPIS_BOVIN]	Q5E956	2	602.709	1204.59
D3	3.13	1	0	1	High	Unambiguous	SNVSDAVAQSAR	Triosephosphate isomerase OS=Bos taurus GN=TPI1 PE=2 SV=3 - [TPIS_BOVIN]	Q5E956	2	602.728	1204.6
D3	3.02	1	0	1	High	Unambiguous	SNVSDAVAQSAR	Triosephosphate isomerase OS=Bos taurus GN=TPI1 PE=2 SV=3 - [TPIS_BOVIN]	Q5E956	2	602.799	1204.59
D3	2.93	1	0	1	High	Unambiguous	SNVSDAVAQSAR	Triosephosphate isomerase OS=Bos taurus GN=TPI1 PE=2 SV=3 - [TPIS_BOVIN]	Q5E956	2	602.799	1204.53
D3	3.08	1	0	1	High	Unambiguous	SNVSDAVAQSAR	Triosephosphate isomerase OS=Bos taurus GN=TPI1 PE=2 SV=3 - [TPIS_BOVIN]	Q5E956	2	602.769	1204.6
D3	2.9	1	0	1	High	Unambiguous	SNVSDAVAQSAR	Triosephosphate isomerase OS=Bos taurus GN=TPI1 PE=2 SV=3 - [TPIS_BOVIN]	Q5E956	2	602.788	1204.59
D3	3.13	1	0	1	High	Unambiguous	SNVSDAVAQSAR	Triosephosphate isomerase OS=Bos taurus GN=TPI1 PE=2 SV=3 - [TPIS_BOVIN]	Q5E956	2	602.79	1204.58
D3	3.17	1	0	1	High	Unambiguous	SNVSDAVAQSAR	Triosephosphate isomerase OS=Bos taurus GN=TPI1 PE=2 SV=3 - [TPIS_BOVIN]	Q5E956	2	602.799	1204.59
D3	3.06	1	0	1	High	Unambiguous	SNVSDAVAQSAR	Triosephosphate isomerase OS=Bos taurus GN=TPI1 PE=2 SV=3 - [TPIS_BOVIN]	Q5E956	2	602.791	1204.58
D3	2.9	1	0	1	High	Unambiguous	SNVSDAVAQSAR	Triosephosphate isomerase OS=Bos taurus GN=TPI1 PE=2 SV=3 - [TPIS_BOVIN]	Q5E956	2	602.779	1204.59
D3	3.39	1	0	1	High	Unambiguous	SNVSDAVAQSAR	Triosephosphate isomerase OS=Bos taurus GN=TPI1 PE=2 SV=3 - [TPIS_BOVIN]	Q5E956	2	602.799	1204.59
D3	3.01	1	0	1	High	Unambiguous	SNVSDAVAQSAR	Triosephosphate isomerase OS=Bos taurus GN=TPI1 PE=2 SV=3 - [TPIS_BOVIN]	Q5E956	2	602.799	1204.54
D3	3.26	1	0	1	High	Unambiguous	SNVSDAVAQSAR	Triosephosphate isomerase OS=Bos taurus GN=TPI1 PE=2 SV=3 - [TPIS_BOVIN]	Q5E956	2	602.794	1204.6
D3	3.03	1	0	1	High	Unambiguous	SNVSDAVAQSAR	Triosephosphate isomerase OS=Bos taurus GN=TPI1 PE=2 SV=3 - [TPIS_BOVIN]	Q5E956	2	602.797	1204.59
D3	2.99	1	0	1	High	Unambiguous	SNVSDAVAQSAR	Triosephosphate isomerase OS=Bos taurus GN=TPI1 PE=2 SV=3 - [TPIS_BOVIN]	Q5E956	2	602.78	1204.58
D3	2.89	1	0	1	High	Unambiguous	SNVSDAVAQSAR	Triosephosphate isomerase OS=Bos taurus GN=TPI1 PE=2 SV=3 - [TPIS_BOVIN]	Q5E956	2	602.799	1204.59
D3	2.93	1	0	1	High	Unambiguous	SNVSDAVAQSAR	Triosephosphate isomerase OS=Bos taurus GN=TPI1 PE=2 SV=3 - [TPIS_BOVIN]	Q5E956	2	602.796	1204.59
D3	2.96	1	0	1	High	Unambiguous	SNVSDAVAQSAR	Triosephosphate isomerase OS=Bos taurus GN=TPI1 PE=2 SV=3 - [TPIS_BOVIN]	Q5E956	2	602.8	1204.59
D3	3.08	1	0	1	High	Unambiguous	SNVSDAVAQSAR	Triosephosphate isomerase OS=Bos taurus GN=TPI1 PE=2 SV=3 - [TPIS_BOVIN]	Q5E956	2	602.791	1204.59
D3	3.16	1	0	1	High	Unambiguous	SNVSDAVAQSAR	Triosephosphate isomerase OS=Bos taurus GN=TPI1 PE=2 SV=3 - [TPIS_BOVIN]	Q5E956	2	602.799	1204.59
D3	2.91	1	0	1	High	Unambiguous	SNVSDAVAQSAR	Triosephosphate isomerase OS=Bos taurus GN=TPI1 PE=2 SV=3 - [TPIS_BOVIN]	Q5E956	2	602.794	1204.59
D3	2.96	1	0	1	High	Unambiguous	IIYGGSVTGATcK	Triosephosphate isomerase OS=Bos taurus GN=TPI1 PE=2 SV=3 - [TPIS_BOVIN]	Q5E956	2	663.84	1326.67
D3	2.92	1	0	1	High	Unambiguous	IIYGGSVTGATcK	Triosephosphate isomerase OS=Bos taurus GN=TPI1 PE=2 SV=3 - [TPIS_BOVIN]	Q5E956	2	663.839	1326.68
D3	3.13	1	0	1	High	Unambiguous	IIYGGSVTGATcK	Triosephosphate isomerase OS=Bos taurus GN=TPI1 PE=2 SV=3 - [TPIS_BOVIN]	Q5E956	2	663.839	1326.67
D3	3.25	1	0	1	High	Unambiguous	VANGAFTGEISPGmIK	Triosephosphate isomerase OS=Bos taurus GN=TPI1 PE=2 SV=3 - [TPIS_BOVIN]	Q5E956	2	804.409	1607.81
D3	3.4	1	0	1	High	Unambiguous	VANGAFTGEISPGmIK	Triosephosphate isomerase OS=Bos taurus GN=TPI1 PE=2 SV=3 - [TPIS_BOVIN]	Q5E956	2	804.409	1607.81
D3	3.16	1	0	1	High	Unambiguous	VANGAFTGEISPGmIK	Triosephosphate isomerase OS=Bos taurus GN=TPI1 PE=2 SV=3 - [TPIS_BOVIN]	Q5E956	2	804.409	1607.81
D3	2.94	1	0	1	High	Unambiguous	VANGAFTGEISPGmIK	Triosephosphate isomerase OS=Bos taurus GN=TPI1 PE=2 SV=3 - [TPIS_BOVIN]	Q5E956	2	804.409	1607.81
D3	2.9	1	0	1	High	Unambiguous	VANGAFTGEISPGmIK	Triosephosphate isomerase OS=Bos taurus GN=TPI1 PE=2 SV=3 - [TPIS_BOVIN]	Q5E956	2	804.408	1607.81
D3	3.25	1	0	1	High	Unambiguous	VANGAFTGEISPGmIK	Triosephosphate isomerase OS=Bos taurus GN=TPI1 PE=2 SV=3 - [TPIS_BOVIN]	Q5E956	2	804.408	1607.81
D3	3.24	1	0	1	High	Unambiguous	VANGAFTGEISPGmIK	Triosephosphate isomerase OS=Bos taurus GN=TPI1 PE=2 SV=3 - [TPIS_BOVIN]	Q5E956	2	804.408	1607.81
D3	3.43	1	0	1	High	Unambiguous	VANGAFTGEISPGmIK	Triosephosphate isomerase OS=Bos taurus GN=TPI1 PE=2 SV=3 - [TPIS_BOVIN]	Q5E956	2	804.409	1607.81
D4	2.97	1	0.2385	2	High	Unconsidered	GGSGGGGGGGcPGGSR	LOC767890 protein (Fragment) OS=Bos taurus GN=LOC767890 PE=2 SV=1 - [Q29RN5_BOVIN]	Q29RN5	2	804.471	1607.94
D4	2.89	1	0.2189	2	High	Unconsidered	GGSGGGGGGGcPGGSR	LOC767890 protein (Fragment) OS=Bos taurus GN=LOC767890 PE=2 SV=1 - [Q29RN5_BOVIN]	Q29RN5	2	804.371	1607.73
D4	2.98	1	0.1534	2	High	Unconsidered	GGSGGGGGGGcPGGSR	LOC767890 protein (Fragment) OS=Bos taurus GN=LOC767890 PE=2 SV=1 - [Q29RN5_BOVIN]	Q29RN5	2	602.81	1204.61
D4	2.39	1	0	1	High	Unambiguous	ASAARTGGGR	LOC767890 protein (Fragment) OS=Bos taurus GN=LOC767890 PE=2 SV=1 - [Q29RN5_BOVIN]	Q29RN5	2	452.241	903.476
D4	1.89	1	0	1	High	Unambiguous	GGTRPRAPSAAR	LOC767890 protein (Fragment) OS=Bos taurus GN=LOC767890 PE=2 SV=1 - [Q29RN5_BOVIN]	Q29RN5	2	598.834	1196.66
D4	2.04	1	0	1	High	Unambiguous	GGTRPRAPSAAR	LOC767890 protein (Fragment) OS=Bos taurus GN=LOC767890 PE=2 SV=1 - [Q29RN5_BOVIN]	Q29RN5	2	598.857	1196.67
D4	1.98	1	0	1	High	Unambiguous	EPAPGDRPR	LOC767890 protein (Fragment) OS=Bos taurus GN=LOC767890 PE=2 SV=1 - [Q29RN5_BOVIN]	Q29RN5	2	497.757	994.506
D5	0.49	1	0	1	High	Unambiguous	YALYDATYETK	Cofilin-2 OS=Bos taurus GN=CFL2 PE=2 SV=1 - [COF2_BOVIN]|Cofilin-1 OS=Bos taurus GN=CFL1 PE=2 SV=3 - [COF1_BOVIN]	Q148F1	2	669.317	1337.63
D5	1.48	1	0	1	High	Unambiguous	YALYDATYETK	Cofilin-2 OS=Bos taurus GN=CFL2 PE=2 SV=1 - [COF2_BOVIN]|Cofilin-1 OS=Bos taurus GN=CFL1 PE=2 SV=3 - [COF1_BOVIN]	Q148F1	2	669.326	1337.71
D5	2.49	1	0	1	High	Unambiguous	HEWQVNGLDDIK	Cofilin-2 OS=Bos taurus GN=CFL2 PE=2 SV=1 - [COF2_BOVIN]|Cofilin-1 OS=Bos taurus GN=CFL1 PE=2 SV=3 - [COF1_BOVIN]	Q148F1	2	727.357	1453.71
D5	2.14	1	0	1	High	Unambiguous	mASGVTVNDEVIK	Cofilin-2 OS=Bos taurus GN=CFL2 PE=2 SV=1 - [COF2_BOVIN]|Cofilin-1 OS=Bos taurus GN=CFL1 PE=2 SV=3 - [COF1_BOVIN]	Q148F1	2	697.845	1394.68
D5	1.84	1	0	1	High	Unambiguous	mASGVTVNDEVIK	Cofilin-2 OS=Bos taurus GN=CFL2 PE=2 SV=1 - [COF2_BOVIN]|Cofilin-1 OS=Bos taurus GN=CFL1 PE=2 SV=3 - [COF1_BOVIN]	Q148F1	2	697.859	1394.69
D5	1.93	1	0	1	High	Unambiguous	mASGVTVNDEVIK	Cofilin-2 OS=Bos taurus GN=CFL2 PE=2 SV=1 - [COF2_BOVIN]|Cofilin-1 OS=Bos taurus GN=CFL1 PE=2 SV=3 - [COF1_BOVIN]	Q148F1	2	697.859	1394.7
D5	2.08	1	0	1	High	Unambiguous	SSTQEEIK	Cofilin-2 OS=Bos taurus GN=CFL2 PE=2 SV=1 - [COF2_BOVIN]|Cofilin-1 OS=Bos taurus GN=CFL1 PE=2 SV=3 - [COF1_BOVIN]	Q148F1	2	461.23	921.452
D5	2.19	1	0	1	High	Unambiguous	SSTQEEIK	Cofilin-2 OS=Bos taurus GN=CFL2 PE=2 SV=1 - [COF2_BOVIN]|Cofilin-1 OS=Bos taurus GN=CFL1 PE=2 SV=3 - [COF1_BOVIN]	Q148F1	2	461.218	921.462
D5	2.01	1	0	1	High	Unambiguous	SSTQEEIK	Cofilin-2 OS=Bos taurus GN=CFL2 PE=2 SV=1 - [COF2_BOVIN]|Cofilin-1 OS=Bos taurus GN=CFL1 PE=2 SV=3 - [COF1_BOVIN]	Q148F1	2	461.23	921.469
D5	2.37	1	0	1	High	Unambiguous	SSTQEEIK	Cofilin-2 OS=Bos taurus GN=CFL2 PE=2 SV=1 - [COF2_BOVIN]|Cofilin-1 OS=Bos taurus GN=CFL1 PE=2 SV=3 - [COF1_BOVIN]	Q148F1	2	461.219	921.466
D5	2.06	1	0	1	High	Unambiguous	SSTQEEIK	Cofilin-2 OS=Bos taurus GN=CFL2 PE=2 SV=1 - [COF2_BOVIN]|Cofilin-1 OS=Bos taurus GN=CFL1 PE=2 SV=3 - [COF1_BOVIN]	Q148F1	2	461.23	921.452
D6	3.74	1	0	1	High	Unambiguous	LKGADPEDVITGAFK	Myosin regulatory light chain 2, skeletal muscle isoform OS=Bos taurus GN=MYLPF PE=2 SV=1 - [MLRS_BOVIN]	Q0P571	2	602.825	1204.64
D6	3.53	1	0	1	High	Unambiguous	LKGADPEDVITGAFK	Myosin regulatory light chain 2, skeletal muscle isoform OS=Bos taurus GN=MYLPF PE=2 SV=1 - [MLRS_BOVIN]	Q0P571	3	520.98	1560.9
D6	4.75	1	0	1	High	Unambiguous	FLEELLTTQcDR	Myosin regulatory light chain 2, skeletal muscle isoform OS=Bos taurus GN=MYLPF PE=2 SV=1 - [MLRS_BOVIN]	Q0P571	2	762.872	1524.74
D6	3.91	1	0	1	High	Unambiguous	GADPEDVITGAFK	Myosin regulatory light chain 2, skeletal muscle isoform OS=Bos taurus GN=MYLPF PE=2 SV=1 - [MLRS_BOVIN]	Q0P571	2	660.327	1319.59
D6	3.44	1	0	1	High	Unambiguous	GADPEDVITGAFK	Myosin regulatory light chain 2, skeletal muscle isoform OS=Bos taurus GN=MYLPF PE=2 SV=1 - [MLRS_BOVIN]	Q0P571	2	660.327	1319.61
D7	2.73	1	0	1	High	Unambiguous	LKGADPEDVITGAFK	Myosin regulatory light chain 2, skeletal muscle isoform OS=Bos taurus GN=MYLPF PE=2 SV=1 - [MLRS_BOVIN]	Q0P571	3	520.947	1560.83
D7	3.79	1	0	1	High	Unambiguous	LKGADPEDVITGAFK	Myosin regulatory light chain 2, skeletal muscle isoform OS=Bos taurus GN=MYLPF PE=2 SV=1 - [MLRS_BOVIN]	Q0P571	3	520.99	1560.84
D7	4.01	1	0	1	High	Unambiguous	LKGADPEDVITGAFK	Myosin regulatory light chain 2, skeletal muscle isoform OS=Bos taurus GN=MYLPF PE=2 SV=1 - [MLRS_BOVIN]	Q0P571	3	520.949	1560.83
D7	3.58	1	0	1	High	Unambiguous	LKGADPEDVITGAFK	Myosin regulatory light chain 2, skeletal muscle isoform OS=Bos taurus GN=MYLPF PE=2 SV=1 - [MLRS_BOVIN]	Q0P571	2	780.917	1560.79
D7	3.53	1	0	1	High	Unambiguous	LKGADPEDVITGAFK	Myosin regulatory light chain 2, skeletal muscle isoform OS=Bos taurus GN=MYLPF PE=2 SV=1 - [MLRS_BOVIN]	Q0P571	3	520.98	1560.9
D7	3.81	1	0	1	High	Unambiguous	LKGADPEDVITGAFK	Myosin regulatory light chain 2, skeletal muscle isoform OS=Bos taurus GN=MYLPF PE=2 SV=1 - [MLRS_BOVIN]	Q0P571	3	520.947	1560.83
D7	3.9	1	0	1	High	Unambiguous	LKGADPEDVITGAFK	Myosin regulatory light chain 2, skeletal muscle isoform OS=Bos taurus GN=MYLPF PE=2 SV=1 - [MLRS_BOVIN]	Q0P571	3	520.927	1560.79
D7	4.75	1	0	1	High	Unambiguous	FLEELLTTQcDR	Myosin regulatory light chain 2, skeletal muscle isoform OS=Bos taurus GN=MYLPF PE=2 SV=1 - [MLRS_BOVIN]	Q0P571	2	762.872	1524.74
D7	4.3	1	0	1	High	Unambiguous	FLEELLTTQcDR	Myosin regulatory light chain 2, skeletal muscle isoform OS=Bos taurus GN=MYLPF PE=2 SV=1 - [MLRS_BOVIN]	Q0P571	2	762.893	1524.75
D7	3.77	1	0	1	High	Unambiguous	GADPEDVITGAFK	Myosin regulatory light chain 2, skeletal muscle isoform OS=Bos taurus GN=MYLPF PE=2 SV=1 - [MLRS_BOVIN]	Q0P571	2	660.328	1319.65
D7	3.61	1	0	1	High	Unambiguous	GADPEDVITGAFK	Myosin regulatory light chain 2, skeletal muscle isoform OS=Bos taurus GN=MYLPF PE=2 SV=1 - [MLRS_BOVIN]	Q0P571	2	660.327	1319.65
D7	3.74	1	0	1	High	Unambiguous	GADPEDVITGAFK	Myosin regulatory light chain 2, skeletal muscle isoform OS=Bos taurus GN=MYLPF PE=2 SV=1 - [MLRS_BOVIN]	Q0P571	2	660.324	1319.66
D7	3.69	1	0	1	High	Unambiguous	GADPEDVITGAFK	Myosin regulatory light chain 2, skeletal muscle isoform OS=Bos taurus GN=MYLPF PE=2 SV=1 - [MLRS_BOVIN]	Q0P571	2	660.322	1319.67
D7	3.7	1	0	1	High	Unambiguous	GADPEDVITGAFK	Myosin regulatory light chain 2, skeletal muscle isoform OS=Bos taurus GN=MYLPF PE=2 SV=1 - [MLRS_BOVIN]	Q0P571	2	660.327	1319.61
D7	3.91	1	0	1	High	Unambiguous	GADPEDVITGAFK	Myosin regulatory light chain 2, skeletal muscle isoform OS=Bos taurus GN=MYLPF PE=2 SV=1 - [MLRS_BOVIN]	Q0P571	2	660.327	1319.59
D7	3.69	1	0	1	High	Unambiguous	GADPEDVITGAFK	Myosin regulatory light chain 2, skeletal muscle isoform OS=Bos taurus GN=MYLPF PE=2 SV=1 - [MLRS_BOVIN]	Q0P571	2	660.318	1319.62
D7	3.44	1	0	1	High	Unambiguous	GADPEDVITGAFK	Myosin regulatory light chain 2, skeletal muscle isoform OS=Bos taurus GN=MYLPF PE=2 SV=1 - [MLRS_BOVIN]	Q0P571	2	660.327	1319.61
D7	5.17	1	0	1	High	Unambiguous	EASGPINFTVFLNmFGEK	Myosin regulatory light chain 2, skeletal muscle isoform OS=Bos taurus GN=MYLPF PE=2 SV=1 - [MLRS_BOVIN]	Q0P571	3	672.996	2016.97
